# Supplementary material for: trans-2,3-Bis(2,4,5-trimethyl-3-thien­yl)but-2-enedinitrile
Source: Acta Crystallogr Sect E Struct Rep Online. 2011 Jan 15;67(Pt 2):o399. doi: 10.1107/S1600536811001176 (PMC3051658; doi:10.1107/S1600536811001176)
Supplement: Supplementary file 1 [file e-67-0o399-sup1.cif]

##############################################################################
###                                                                        ###
###        Electronic paper (Acta Crystallographica Section E)             ###
###                                                                        ###
##############################################################################
#                                                                            #
# This CIF contains the data in a paper accepted for publication in Acta     #
# Crystallographica Section E. It conforms to the requirements of Notes      #
# for Authors for Section E, and has been peer reviewed under the auspices   #
# of the IUCr Commission on Journals.                                        #
#                                                                            #
# Full details of the Crystallographic Information File format               #
# are given in the paper "The Crystallographic Information File (CIF):       #
# a New Standard Archive File for Crystallography" by S. R. Hall, F. H.      #
# Allen and I. D. Brown [Acta Cryst. (1991), A47, 655-685].                  #
#                                                                            #
# The current version of the core CIF dictionary is obtainable from          #
# ftp://ftp.iucr.org/pub/cif_core.dic. The current version number is 2.4.    #
#                                                                            #
# Software is freely available for graphical display of the structure(s) in  #
# this CIF.  For information consult the CIF home page http://www.iucr.org/  #
# cif/home.html                                                              #
#                                                                            #
# This file may be used for bona fide research purposes within the           #
# scientific community so long as proper attribution is given to the journal # 
# article from which it was obtained.                                        #
#                                                                            #
##############################################################################
                                             
data_global
_audit_creation_method     SHELXL-97
_journal_date_recd_electronic     2011-01-04
_journal_date_accepted     2011-01-08
_journal_name_full     'Acta Crystallographica, Section E'
_journal_year     2011
_journal_volume     67
_journal_issue      2
_journal_page_first     o399
_journal_page_last     o399
_journal_paper_category     QO
_journal_coeditor_code     HG2788
_publ_contact_author_name     'Xiaoyan Yan'
_publ_contact_author_address
;
Department of Biology,
Taiyuan Normal University,
Taiyuan 030012,
People's Republic of China
;
_publ_contact_author_email     sxyxy2010@yahoo.cn
_publ_contact_author_fax     '+86-351-2275701'
_publ_contact_author_phone     '+86-351-2275702'
_publ_section_title
;
<i>trans</i>-2,3-Bis(2,4,5-trimethyl-3-thienyl)but-2-enedinitrile
;
loop_
    _publ_author_name
    _publ_author_footnote
    _publ_author_address
    'Jiang Bian' .
;
Department of Oral Biology,
State University of New York at Buffalo,
Buffalo, NY 14214,
USA
;
    'Ying Zhang' .
;
Department of Pharmaceutical Sciences,
School of Pharmacy,
State University of New York at Buffalo,
Buffalo, NY 14260,
USA
;
    'Xiaoyan Yan' .
;
Department of Biology,
Taiyuan Normal University,
Taiyuan 030012,
People's Republic of China
;
data_I
_audit_creation_method     SHELXL-97
_chemical_name_systematic
;
<i>trans</i>-2,3-Bis(2,4,5-trimethyl-3-thienyl)but-2-enedinitrile
;
_chemical_name_common     ?
_chemical_formula_moiety     'C18 H18 N2 S2'
_chemical_formula_sum     'C18 H18 N2 S2'
_chemical_formula_iupac     'C18 H18 N2 S2'
_chemical_formula_weight     326.46
_chemical_melting_point     ?
_symmetry_cell_setting     triclinic
_symmetry_space_group_name_H-M     'P -1'
_symmetry_space_group_name_Hall     '-P 1'
loop_
    _symmetry_equiv_pos_as_xyz
    'x, y, z'
    '-x, -y, -z'
_cell_length_a     8.8368(10)
_cell_length_b     9.1785(10)
_cell_length_c     11.4160(12)
_cell_angle_alpha     85.271(2)
_cell_angle_beta     71.058(2)
_cell_angle_gamma     77.171(2)
_cell_volume     853.88(16)
_cell_formula_units_Z     2
_cell_measurement_reflns_used     2501
_cell_measurement_theta_min     2.27
_cell_measurement_theta_max     25.11
_cell_measurement_temperature     273(2)
_exptl_crystal_description     block
_exptl_crystal_colour     yellow
_exptl_crystal_size_max     0.40
_exptl_crystal_size_mid     0.32
_exptl_crystal_size_min     0.28
_exptl_crystal_density_diffrn     1.270
_exptl_crystal_density_meas     ?
_exptl_crystal_density_method     'not measured'
_exptl_crystal_F_000     344
_exptl_absorpt_coefficient_mu     0.310
_exptl_absorpt_correction_type     multi-scan
_exptl_absorpt_process_details     '(SADABS; Sheldrick, 1996)'
_exptl_absorpt_correction_T_min     0.8862
_exptl_absorpt_correction_T_max     0.9183
_exptl_special_details
;
;
_diffrn_ambient_temperature     273(2)
_diffrn_radiation_type     MoK\a
_diffrn_radiation_wavelength     0.71073
_diffrn_radiation_source     'fine-focus sealed tube'
_diffrn_radiation_monochromator     graphite
_diffrn_measurement_device_type     'Bruker SMART CCD area-detector'
_diffrn_measurement_method     '\f and \w'
_diffrn_detector_area_resol_mean     ?
_diffrn_reflns_number     5025
_diffrn_reflns_av_R_equivalents     0.0195
_diffrn_reflns_av_sigmaI/netI     0.0553
_diffrn_reflns_theta_min     1.89
_diffrn_reflns_theta_max     27.47
_diffrn_reflns_theta_full     25.00
_diffrn_measured_fraction_theta_max     0.942
_diffrn_measured_fraction_theta_full     0.991
_diffrn_reflns_limit_h_min     -11
_diffrn_reflns_limit_h_max     9
_diffrn_reflns_limit_k_min     -11
_diffrn_reflns_limit_k_max     11
_diffrn_reflns_limit_l_min     -13
_diffrn_reflns_limit_l_max     14
_diffrn_standards_number     0
_diffrn_standards_interval_count     ?
_diffrn_standards_interval_time     ?
_diffrn_standards_decay_%     0
_refine_special_details
;
Refinement of <i>F</i>^2^ against ALL reflections. The weighted <i>R</i>-factor
<i>wR</i> and goodness of fit <i>S</i> are based on <i>F</i>^2^, conventional
<i>R</i>-factors <i>R</i> are based on <i>F</i>, with <i>F</i> set to zero for
negative <i>F</i>^2^. The threshold expression of <i>F</i>^2^ >
\s(<i>F</i>^2^) is used only for calculating <i>R</i>-factors(gt) <i>etc</i>.
and is not relevant to the choice of reflections for refinement.
<i>R</i>-factors based on <i>F</i>^2^ are statistically about twice as large
as those based on <i>F</i>, and <i>R</i>- factors based on ALL data will be
even larger.
;
_reflns_number_total     3686
_reflns_number_gt     2264
_reflns_threshold_expression     I>2\s(I)
_refine_ls_structure_factor_coef     Fsqd
_refine_ls_matrix_type     full
_refine_ls_R_factor_all     0.0978
_refine_ls_R_factor_gt     0.0575
_refine_ls_wR_factor_gt     0.1507
_refine_ls_wR_factor_ref     0.1747
_refine_ls_goodness_of_fit_ref     1.058
_refine_ls_restrained_S_all     1.058
_refine_ls_number_reflns     3686
_refine_ls_number_parameters     199
_refine_ls_number_restraints     0
_refine_ls_hydrogen_treatment     constr
_refine_ls_weighting_scheme     calc
_refine_ls_weighting_details
         'calc w=1/[\s^2^(Fo^2^)+(0.0826P)^2^+0.1249P] where P=(Fo^2^+2Fc^2^)/3'
_atom_sites_solution_hydrogens     geom
_atom_sites_solution_primary     direct
_atom_sites_solution_secondary     difmap
_refine_ls_shift/su_max     0.000
_refine_ls_shift/su_mean     0.000
_refine_diff_density_max     0.280
_refine_diff_density_min     -0.226
_refine_ls_extinction_method     none
_refine_ls_extinction_coef     ?
loop_
    _atom_type_symbol
    _atom_type_description
    _atom_type_scat_dispersion_real
    _atom_type_scat_dispersion_imag
    _atom_type_scat_source
    'C' 'C' 0.0033 0.0016
                         'International Tables Vol C Tables 4.2.6.8 and 6.1.1.4'
    'H' 'H' 0.0000 0.0000
                         'International Tables Vol C Tables 4.2.6.8 and 6.1.1.4'
    'N' 'N' 0.0061 0.0033
                         'International Tables Vol C Tables 4.2.6.8 and 6.1.1.4'
    'S' 'S' 0.1246 0.1234
                         'International Tables Vol C Tables 4.2.6.8 and 6.1.1.4'
_computing_data_collection     'SMART (Bruker, 1998)'
_computing_cell_refinement     'SAINT (Bruker, 1999)'
_computing_data_reduction     'SAINT (Bruker, 1999)'
_computing_structure_solution     'SHELXTL (Sheldrick, 2008)'
_computing_structure_refinement     'SHELXTL (Sheldrick, 2008)'
_computing_molecular_graphics     'SHELXTL (Sheldrick, 2008)'
_computing_publication_material     'SHELXTL (Sheldrick, 2008)'
loop_
    _atom_site_type_symbol
    _atom_site_label
    _atom_site_fract_x
    _atom_site_fract_y
    _atom_site_fract_z
    _atom_site_U_iso_or_equiv
    _atom_site_adp_type
    _atom_site_calc_flag
    _atom_site_refinement_flags
    _atom_site_occupancy
    _atom_site_disorder_assembly
    _atom_site_disorder_group
    S S1 0.36871(11) 0.71963(9) 0.60411(8) 0.0553(3) Uani d . 1 . .
    S S2 0.40282(12) -0.15478(10) 0.92480(9) 0.0616(3) Uani d . 1 . .
    C C12 0.2777(4) 0.4790(3) 0.6886(3) 0.0409(7) Uani d . 1 . .
    C C2 0.2998(4) 0.1229(3) 0.8994(3) 0.0428(7) Uani d . 1 . .
    C C10 0.2760(4) 0.3248(3) 0.7386(3) 0.0420(7) Uani d . 1 . .
    C C15 0.1480(4) 0.5656(3) 0.6474(2) 0.0410(7) Uani d . 1 . .
    C C13 0.4056(4) 0.5472(4) 0.6719(3) 0.0474(8) Uani d . 1 . .
    C C8 0.2843(4) 0.2788(3) 0.8535(3) 0.0438(7) Uani d . 1 . .
    C C11 0.2615(4) 0.2192(4) 0.6591(3) 0.0481(8) Uani d . 1 . .
    C C14 0.1819(4) 0.6995(3) 0.5987(3) 0.0459(7) Uani d . 1 . .
    C C3 0.1900(4) 0.0800(3) 1.0143(3) 0.0457(7) Uani d . 1 . .
    C C1 0.4219(4) 0.0072(3) 0.8411(3) 0.0481(8) Uani d . 1 . .
    C C4 0.2314(4) -0.0692(4) 1.0389(3) 0.0527(8) Uani d . 1 . .
    C C18 -0.0090(4) 0.5183(4) 0.6644(3) 0.0556(9) Uani d . 1 . .
    H H18A -0.0777 0.5931 0.6298 0.083 Uiso calc R 1 . .
    H H18B -0.0636 0.5061 0.7512 0.083 Uiso calc R 1 . .
    H H18C 0.0133 0.4252 0.6232 0.083 Uiso calc R 1 . .
    N N2 0.2477(4) 0.1424(3) 0.5914(3) 0.0682(9) Uani d . 1 . .
    C C9 0.2797(5) 0.3908(4) 0.9369(3) 0.0543(8) Uani d . 1 . .
    C C7 0.0454(5) 0.1843(4) 1.0961(3) 0.0654(10) Uani d . 1 . .
    H H7A -0.0088 0.1304 1.1673 0.098 Uiso calc R 1 . .
    H H7B -0.0292 0.2258 1.0509 0.098 Uiso calc R 1 . .
    H H7C 0.0816 0.2635 1.1223 0.098 Uiso calc R 1 . .
    N N1 0.2708(5) 0.4759(4) 1.0067(3) 0.0814(11) Uani d . 1 . .
    C C6 0.5626(4) 0.0063(4) 0.7253(3) 0.0651(10) Uani d . 1 . .
    H H6A 0.5563 0.1048 0.6892 0.098 Uiso calc R 1 . .
    H H6B 0.5588 -0.0623 0.6677 0.098 Uiso calc R 1 . .
    H H6C 0.6632 -0.0242 0.7444 0.098 Uiso calc R 1 . .
    C C17 0.0801(5) 0.8252(4) 0.5472(3) 0.0655(10) Uani d . 1 . .
    H H17A -0.0200 0.7979 0.5506 0.098 Uiso calc R 1 . .
    H H17B 0.1395 0.8446 0.4628 0.098 Uiso calc R 1 . .
    H H17C 0.0558 0.9133 0.5953 0.098 Uiso calc R 1 . .
    C C16 0.5635(4) 0.4920(4) 0.6983(4) 0.0648(10) Uani d . 1 . .
    H H16A 0.5649 0.3945 0.7361 0.097 Uiso calc R 1 . .
    H H16B 0.5745 0.5595 0.7536 0.097 Uiso calc R 1 . .
    H H16C 0.6526 0.4866 0.6223 0.097 Uiso calc R 1 . .
    C C5 0.1468(6) -0.1591(4) 1.1464(3) 0.0789(12) Uani d . 1 . .
    H H5A 0.0541 -0.0947 1.2009 0.118 Uiso calc R 1 . .
    H H5B 0.2214 -0.2043 1.1906 0.118 Uiso calc R 1 . .
    H H5C 0.1108 -0.2356 1.1164 0.118 Uiso calc R 1 . .
loop_
    _atom_site_aniso_label
    _atom_site_aniso_U_11
    _atom_site_aniso_U_22
    _atom_site_aniso_U_33
    _atom_site_aniso_U_12
    _atom_site_aniso_U_13
    _atom_site_aniso_U_23
    S1 0.0595(6) 0.0513(5) 0.0576(5) -0.0242(4) -0.0145(4) 0.0040(4)
    S2 0.0718(6) 0.0429(5) 0.0699(6) -0.0036(4) -0.0276(5) -0.0013(4)
    C12 0.0455(17) 0.0419(17) 0.0338(15) -0.0106(14) -0.0097(13) -0.0001(12)
    C2 0.0490(18) 0.0417(17) 0.0398(16) -0.0079(14) -0.0178(14) -0.0006(13)
    C10 0.0425(17) 0.0417(16) 0.0412(16) -0.0105(13) -0.0110(13) -0.0025(13)
    C15 0.0431(17) 0.0462(17) 0.0327(15) -0.0112(14) -0.0094(13) -0.0006(13)
    C13 0.0443(18) 0.0493(19) 0.0475(17) -0.0128(15) -0.0104(14) -0.0026(14)
    C8 0.0510(18) 0.0394(16) 0.0399(16) -0.0092(14) -0.0126(14) -0.0028(13)
    C11 0.055(2) 0.0485(19) 0.0433(17) -0.0162(15) -0.0156(15) 0.0022(15)
    C14 0.0520(19) 0.0447(18) 0.0411(16) -0.0101(15) -0.0151(14) 0.0010(14)
    C3 0.0533(19) 0.0490(18) 0.0367(16) -0.0127(15) -0.0153(14) -0.0003(13)
    C1 0.0486(19) 0.0449(18) 0.0508(18) -0.0058(15) -0.0169(15) -0.0058(15)
    C4 0.069(2) 0.0485(19) 0.0479(18) -0.0186(17) -0.0261(16) 0.0059(15)
    C18 0.051(2) 0.063(2) 0.058(2) -0.0173(17) -0.0203(16) 0.0035(17)
    N2 0.084(2) 0.066(2) 0.0641(19) -0.0231(17) -0.0289(17) -0.0100(17)
    C9 0.073(2) 0.0437(18) 0.0458(18) -0.0077(17) -0.0213(17) -0.0013(15)
    C7 0.072(2) 0.065(2) 0.051(2) -0.0134(19) -0.0064(18) -0.0075(17)
    N1 0.130(3) 0.057(2) 0.060(2) -0.019(2) -0.032(2) -0.0110(17)
    C6 0.050(2) 0.064(2) 0.070(2) -0.0069(18) -0.0050(18) -0.0098(19)
    C17 0.084(3) 0.051(2) 0.063(2) -0.0120(19) -0.029(2) 0.0108(17)
    C16 0.050(2) 0.069(2) 0.081(3) -0.0162(18) -0.0243(19) -0.006(2)
    C5 0.117(4) 0.067(3) 0.060(2) -0.038(2) -0.031(2) 0.017(2)
_geom_special_details
;
All e.s.d.'s (except the e.s.d. in the dihedral angle between two l.s. planes)
are estimated using the full covariance matrix. The cell e.s.d.'s are taken
into account individually in the estimation of e.s.d.'s in distances, angles
and torsion angles; correlations between e.s.d.'s in cell parameters are only
used when they are defined by crystal symmetry. An approximate (isotropic)
treatment of cell e.s.d.'s is used for estimating e.s.d.'s involving l.s.
planes.
;
loop_
    _geom_bond_atom_site_label_1
    _geom_bond_atom_site_label_2
    _geom_bond_site_symmetry_2
    _geom_bond_distance
    _geom_bond_publ_flag
    S1 C13 . 1.716(3) ?
    S1 C14 . 1.723(3) ?
    S2 C1 . 1.711(3) ?
    S2 C4 . 1.723(4) ?
    C12 C13 . 1.364(4) ?
    C12 C15 . 1.432(4) ?
    C12 C10 . 1.483(4) ?
    C2 C1 . 1.370(4) ?
    C2 C3 . 1.441(4) ?
    C2 C8 . 1.476(4) ?
    C10 C8 . 1.364(4) ?
    C10 C11 . 1.433(4) ?
    C15 C14 . 1.361(4) ?
    C15 C18 . 1.493(4) ?
    C13 C16 . 1.492(5) ?
    C8 C9 . 1.443(4) ?
    C11 N2 . 1.140(4) ?
    C14 C17 . 1.502(4) ?
    C3 C4 . 1.367(4) ?
    C3 C7 . 1.500(5) ?
    C1 C6 . 1.491(5) ?
    C4 C5 . 1.503(5) ?
    C18 H18A . 0.9600 ?
    C18 H18B . 0.9600 ?
    C18 H18C . 0.9600 ?
    C9 N1 . 1.133(4) ?
    C7 H7A . 0.9600 ?
    C7 H7B . 0.9600 ?
    C7 H7C . 0.9600 ?
    C6 H6A . 0.9600 ?
    C6 H6B . 0.9600 ?
    C6 H6C . 0.9600 ?
    C17 H17A . 0.9600 ?
    C17 H17B . 0.9600 ?
    C17 H17C . 0.9600 ?
    C16 H16A . 0.9600 ?
    C16 H16B . 0.9600 ?
    C16 H16C . 0.9600 ?
    C5 H5A . 0.9600 ?
    C5 H5B . 0.9600 ?
    C5 H5C . 0.9600 ?
loop_
    _geom_angle_atom_site_label_1
    _geom_angle_atom_site_label_2
    _geom_angle_atom_site_label_3
    _geom_angle_site_symmetry_1
    _geom_angle_site_symmetry_3
    _geom_angle
    _geom_angle_publ_flag
    C13 S1 C14 . . 92.95(15) ?
    C1 S2 C4 . . 93.19(15) ?
    C13 C12 C15 . . 114.4(3) ?
    C13 C12 C10 . . 123.2(3) ?
    C15 C12 C10 . . 122.3(3) ?
    C1 C2 C3 . . 113.7(3) ?
    C1 C2 C8 . . 124.0(3) ?
    C3 C2 C8 . . 122.3(3) ?
    C8 C10 C11 . . 118.9(3) ?
    C8 C10 C12 . . 124.9(3) ?
    C11 C10 C12 . . 116.2(2) ?
    C14 C15 C12 . . 111.4(3) ?
    C14 C15 C18 . . 124.7(3) ?
    C12 C15 C18 . . 123.8(3) ?
    C12 C13 C16 . . 130.3(3) ?
    C12 C13 S1 . . 109.8(2) ?
    C16 C13 S1 . . 119.8(2) ?
    C10 C8 C9 . . 117.8(3) ?
    C10 C8 C2 . . 125.3(3) ?
    C9 C8 C2 . . 116.9(3) ?
    N2 C11 C10 . . 175.8(3) ?
    C15 C14 C17 . . 129.5(3) ?
    C15 C14 S1 . . 111.4(2) ?
    C17 C14 S1 . . 119.1(3) ?
    C4 C3 C2 . . 111.6(3) ?
    C4 C3 C7 . . 123.7(3) ?
    C2 C3 C7 . . 124.6(3) ?
    C2 C1 C6 . . 130.3(3) ?
    C2 C1 S2 . . 110.3(2) ?
    C6 C1 S2 . . 119.4(2) ?
    C3 C4 C5 . . 128.6(3) ?
    C3 C4 S2 . . 111.2(2) ?
    C5 C4 S2 . . 120.2(3) ?
    C15 C18 H18A . . 109.5 ?
    C15 C18 H18B . . 109.5 ?
    H18A C18 H18B . . 109.5 ?
    C15 C18 H18C . . 109.5 ?
    H18A C18 H18C . . 109.5 ?
    H18B C18 H18C . . 109.5 ?
    N1 C9 C8 . . 176.8(4) ?
    C3 C7 H7A . . 109.5 ?
    C3 C7 H7B . . 109.5 ?
    H7A C7 H7B . . 109.5 ?
    C3 C7 H7C . . 109.5 ?
    H7A C7 H7C . . 109.5 ?
    H7B C7 H7C . . 109.5 ?
    C1 C6 H6A . . 109.5 ?
    C1 C6 H6B . . 109.5 ?
    H6A C6 H6B . . 109.5 ?
    C1 C6 H6C . . 109.5 ?
    H6A C6 H6C . . 109.5 ?
    H6B C6 H6C . . 109.5 ?
    C14 C17 H17A . . 109.5 ?
    C14 C17 H17B . . 109.5 ?
    H17A C17 H17B . . 109.5 ?
    C14 C17 H17C . . 109.5 ?
    H17A C17 H17C . . 109.5 ?
    H17B C17 H17C . . 109.5 ?
    C13 C16 H16A . . 109.5 ?
    C13 C16 H16B . . 109.5 ?
    H16A C16 H16B . . 109.5 ?
    C13 C16 H16C . . 109.5 ?
    H16A C16 H16C . . 109.5 ?
    H16B C16 H16C . . 109.5 ?
    C4 C5 H5A . . 109.5 ?
    C4 C5 H5B . . 109.5 ?
    H5A C5 H5B . . 109.5 ?
    C4 C5 H5C . . 109.5 ?
    H5A C5 H5C . . 109.5 ?
    H5B C5 H5C . . 109.5 ?
loop_
    _geom_torsion_atom_site_label_1
    _geom_torsion_atom_site_label_2
    _geom_torsion_atom_site_label_3
    _geom_torsion_atom_site_label_4
    _geom_torsion_site_symmetry_1
    _geom_torsion_site_symmetry_2
    _geom_torsion_site_symmetry_3
    _geom_torsion_site_symmetry_4
    _geom_torsion
    _geom_torsion_publ_flag
    C13 C12 C10 C8 . . . . 61.6(4) ?
    C15 C12 C10 C8 . . . . -121.9(3) ?
    C13 C12 C10 C11 . . . . -119.5(3) ?
    C15 C12 C10 C11 . . . . 57.0(4) ?
    C13 C12 C15 C14 . . . . 0.4(4) ?
    C10 C12 C15 C14 . . . . -176.3(3) ?
    C13 C12 C15 C18 . . . . -175.5(3) ?
    C10 C12 C15 C18 . . . . 7.7(4) ?
    C15 C12 C13 C16 . . . . -177.6(3) ?
    C10 C12 C13 C16 . . . . -0.9(5) ?
    C15 C12 C13 S1 . . . . -0.3(3) ?
    C10 C12 C13 S1 . . . . 176.4(2) ?
    C14 S1 C13 C12 . . . . 0.1(2) ?
    C14 S1 C13 C16 . . . . 177.7(3) ?
    C11 C10 C8 C9 . . . . -173.0(3) ?
    C12 C10 C8 C9 . . . . 5.9(5) ?
    C11 C10 C8 C2 . . . . 7.8(5) ?
    C12 C10 C8 C2 . . . . -173.3(3) ?
    C1 C2 C8 C10 . . . . 55.5(5) ?
    C3 C2 C8 C10 . . . . -127.3(3) ?
    C1 C2 C8 C9 . . . . -123.7(3) ?
    C3 C2 C8 C9 . . . . 53.5(4) ?
    C8 C10 C11 N2 . . . . 167(5) ?
    C12 C10 C11 N2 . . . . -12(5) ?
    C12 C15 C14 C17 . . . . -178.7(3) ?
    C18 C15 C14 C17 . . . . -2.8(5) ?
    C12 C15 C14 S1 . . . . -0.3(3) ?
    C18 C15 C14 S1 . . . . 175.6(2) ?
    C13 S1 C14 C15 . . . . 0.1(2) ?
    C13 S1 C14 C17 . . . . 178.7(3) ?
    C1 C2 C3 C4 . . . . -0.9(4) ?
    C8 C2 C3 C4 . . . . -178.3(3) ?
    C1 C2 C3 C7 . . . . -179.5(3) ?
    C8 C2 C3 C7 . . . . 3.1(5) ?
    C3 C2 C1 C6 . . . . -176.8(3) ?
    C8 C2 C1 C6 . . . . 0.6(5) ?
    C3 C2 C1 S2 . . . . 0.6(3) ?
    C8 C2 C1 S2 . . . . 177.9(2) ?
    C4 S2 C1 C2 . . . . -0.1(3) ?
    C4 S2 C1 C6 . . . . 177.6(3) ?
    C2 C3 C4 C5 . . . . -178.2(3) ?
    C7 C3 C4 C5 . . . . 0.4(5) ?
    C2 C3 C4 S2 . . . . 0.8(3) ?
    C7 C3 C4 S2 . . . . 179.4(3) ?
    C1 S2 C4 C3 . . . . -0.4(3) ?
    C1 S2 C4 C5 . . . . 178.7(3) ?
    C10 C8 C9 N1 . . . . 133(7) ?
    C2 C8 C9 N1 . . . . -48(7) ?
