# Supplementary material for: trans-2,3-Bis(2,4,5-trimethyl-3-thien­yl)but-2-enedinitrile
Source: Acta Crystallogr Sect E Struct Rep Online. 2011 Jan 15;67(Pt 2):o399. doi: 10.1107/S1600536811001176 (PMC3051658; doi:10.1107/S1600536811001176)
Supplement: Supplementary file 2 [file e-67-0o399-Isup2.hkl]

# 
# h,k,l, Fc-squared, Fo-squared, sigma(Fo-squared) and status flag 
# 
data_I
_shelx_title ' 1 in P-1' 
_shelx_refln_list_code          4 
_shelx_F_calc_maximum       94.70 
_exptl_crystal_F_000       344.00 
_reflns_d_resolution_high  0.7705 
 
loop_ 
 _symmetry_equiv_pos_as_xyz 
 'x, y, z' 
 '-x, -y, -z' 
 
_cell_length_a     8.8368 
_cell_length_b     9.1785 
_cell_length_c    11.4160 
_cell_angle_alpha  85.271 
_cell_angle_beta   71.058 
_cell_angle_gamma  77.171 
 
_shelx_F_squared_multiplier     1.000 
 
loop_ 
 _refln_index_h 
 _refln_index_k 
 _refln_index_l 
 _refln_F_squared_calc 
 _refln_F_squared_meas 
 _refln_F_squared_sigma 
 _refln_observed_status 
   1   0   0     1173.54     1187.71     15.25 o 
   2   0   0     1247.31     1355.22     19.38 o 
   3   0   0      793.93      784.95      9.48 o 
   4   0   0        2.72        2.40      1.24 o 
   5   0   0      352.82      345.19      7.20 o 
   6   0   0      282.38      258.35     11.44 o 
   7   0   0      164.06      152.58     10.11 o 
   8   0   0        3.39        8.53      4.97 o 
   9   0   0       47.08       42.68      7.80 o 
  10   0   0        1.50       -0.42      5.01 o 
 -10   1   0        0.36        2.30      6.09 o 
  -9   1   0        2.07        1.93      5.12 o 
  -8   1   0        3.22       -1.40      3.93 o 
  -7   1   0        0.06       -0.55      3.61 o 
  -6   1   0      523.89      477.53     16.24 o 
  -5   1   0      889.98      855.51     11.82 o 
  -4   1   0      324.16      332.13      6.07 o 
  -3   1   0     4946.52     5256.85     44.66 o 
  -2   1   0      515.84      491.70      9.29 o 
  -1   1   0      136.85      122.38      4.02 o 
   0   1   0        7.93        0.70      0.37 o 
   1   1   0        7.83       14.43      1.24 o 
   2   1   0       37.70       50.39      2.22 o 
   3   1   0     2094.29     2057.66     28.59 o 
   4   1   0     1119.03     1216.45     14.28 o 
   5   1   0      287.58      320.85      7.08 o 
   6   1   0      139.99      150.57      5.52 o 
   7   1   0      127.19      124.54      9.04 o 
   8   1   0       57.70       58.18      7.39 o 
   9   1   0       11.50       10.97      5.31 o 
  10   1   0        0.07        7.28      5.90 o 
  -9   2   0       33.41       40.41      8.34 o 
  -8   2   0       52.54       51.54      8.24 o 
  -7   2   0      262.82      257.37     13.63 o 
  -6   2   0        0.47       -1.72      3.26 o 
  -5   2   0       30.18       27.68      4.80 o 
  -4   2   0      113.29      109.08      3.06 o 
  -3   2   0      525.66      536.51      6.35 o 
  -2   2   0      529.91      521.11      7.97 o 
  -1   2   0      309.96      310.60      5.29 o 
   0   2   0       13.14       28.88      2.20 o 
   1   2   0       50.28       80.85      3.22 o 
   2   2   0      116.84       94.32      2.93 o 
   3   2   0       49.96       65.77      2.87 o 
   4   2   0      395.73      397.40      9.37 o 
   5   2   0      171.44      157.50      5.21 o 
   6   2   0       71.52       67.87      6.23 o 
   7   2   0       37.08       31.02      3.52 o 
   8   2   0       15.19       17.64      5.32 o 
   9   2   0       19.68        8.08      5.11 o 
  10   2   0        1.10        1.58      5.30 o 
  -9   3   0        0.68        0.85      5.40 o 
  -8   3   0       14.25        0.54      4.31 o 
  -7   3   0        2.01        3.19      3.89 o 
  -6   3   0      123.58      115.76      9.04 o 
  -5   3   0      110.59      105.17     13.58 o 
  -4   3   0       11.71       15.63      2.46 o 
  -3   3   0      121.62      157.13      5.35 o 
  -2   3   0      321.50      346.24      6.89 o 
  -1   3   0        5.17       12.36      1.59 o 
   0   3   0     2593.94     2744.08     34.61 o 
   1   3   0     1060.72     1051.58     15.88 o 
   2   3   0        4.92        4.09      1.53 o 
   3   3   0       14.49       11.99      3.73 o 
   4   3   0      141.77      162.28      5.04 o 
   5   3   0       61.41       70.56      3.93 o 
   6   3   0        0.05        0.23      1.84 o 
   7   3   0      103.87       86.36      5.09 o 
   8   3   0        9.83       16.00      5.25 o 
   9   3   0        0.00       -3.64      4.33 o 
  10   3   0        2.84        3.45      5.17 o 
  -8   4   0       20.03       21.11      6.35 o 
  -7   4   0        0.66        8.91      4.68 o 
  -6   4   0       15.48        4.25      3.50 o 
  -5   4   0        0.66        3.97      2.30 o 
  -4   4   0       52.72       39.40      3.51 o 
  -3   4   0      393.71      359.35      8.37 o 
  -2   4   0       45.99       56.76      3.54 o 
  -1   4   0      121.54      175.00      5.02 o 
   0   4   0      206.81      193.29      6.91 o 
   1   4   0      146.88      149.68      5.56 o 
   2   4   0       28.29       47.69      2.63 o 
   3   4   0       42.09       57.07      3.10 o 
   4   4   0      128.19      152.49      5.14 o 
   5   4   0       62.04       51.90      5.07 o 
   6   4   0      100.88       99.20      6.51 o 
   7   4   0        3.37        1.71      2.24 o 
   8   4   0       14.24       17.10      3.46 o 
   9   4   0       52.69       56.33      7.87 o 
  10   4   0       13.93        9.36      6.27 o 
  -8   5   0        0.39        6.06      5.08 o 
  -7   5   0        0.15        0.08      3.45 o 
  -6   5   0       18.14       23.59      6.27 o 
  -5   5   0        1.83        8.55      4.06 o 
  -4   5   0       29.34       29.27      3.58 o 
  -3   5   0        0.02        0.29      1.79 o 
  -2   5   0      192.53      215.97      6.57 o 
  -1   5   0       27.04       29.35      2.72 o 
   0   5   0      354.57      419.50     11.65 o 
   1   5   0       47.91       52.45      3.91 o 
   2   5   0      313.26      382.46      7.65 o 
   3   5   0      321.02      328.57      7.41 o 
   4   5   0        8.28        6.41      2.76 o 
   5   5   0       68.33       68.79      4.27 o 
   6   5   0       13.11       18.04      3.17 o 
   7   5   0       11.72       16.64      3.64 o 
   8   5   0       40.03       47.20      4.86 o 
   9   5   0       38.19       45.17      6.86 o 
  -7   6   0        5.33        5.44      5.10 o 
  -6   6   0        0.46        0.04      3.51 o 
  -5   6   0        1.97        2.79      3.63 o 
  -4   6   0       80.70       76.60      8.02 o 
  -3   6   0      320.00      324.29      9.19 o 
  -2   6   0        3.34       10.55      2.42 o 
  -1   6   0        1.14        0.31      3.07 o 
   0   6   0      367.16      337.12     11.25 o 
   1   6   0      210.30      221.08      5.96 o 
   2   6   0      537.60      563.89     10.15 o 
   3   6   0      376.64      390.52      8.71 o 
   4   6   0      129.89      149.06      5.86 o 
   5   6   0      233.30      231.64      7.68 o 
   6   6   0      481.23      534.35     12.30 o 
   7   6   0      161.58      160.52     10.65 o 
   8   6   0       15.88       12.99      4.85 o 
   9   6   0        5.81        6.05      4.59 o 
  -6   7   0        3.90       -1.17      4.05 o 
  -5   7   0       36.18       30.02      6.78 o 
  -4   7   0       64.52       63.28      8.18 o 
  -3   7   0        1.46        2.68      3.30 o 
  -2   7   0       16.81       16.40      5.92 o 
  -1   7   0      369.78      331.06     13.03 o 
   0   7   0      418.33      449.54     14.31 o 
   1   7   0      110.71       95.23      4.40 o 
   2   7   0       10.33       10.99      2.23 o 
   3   7   0      138.71      138.00      5.58 o 
   4   7   0      826.74      822.46     30.36 o 
   5   7   0       38.68       51.62      6.66 o 
   6   7   0        2.42        3.11      3.48 o 
   7   7   0        0.77        2.45      3.96 o 
   8   7   0       16.32       24.34      6.51 o 
   9   7   0       55.10       67.22      9.20 o 
  -6   8   0       17.45       19.88      6.68 o 
  -5   8   0        0.46        1.51      4.52 o 
  -4   8   0       15.85        9.83      5.41 o 
  -3   8   0        3.93        1.97      3.87 o 
  -2   8   0       70.13       72.63      7.55 o 
  -1   8   0      369.90      404.40     10.66 o 
   0   8   0        0.16       -0.30      3.11 o 
   1   8   0       34.34       31.17      3.26 o 
   2   8   0       62.26       65.29      6.20 o 
   3   8   0      216.51      182.71     10.38 o 
   4   8   0        0.30       -2.72      2.72 o 
   5   8   0       77.62       87.81      8.82 o 
   6   8   0       21.52       21.46      5.63 o 
   7   8   0        0.06       -3.30      3.30 o 
   8   8   0        0.77        3.24      5.07 o 
   9   8   0       24.97       24.16      7.58 o 
  -5   9   0        5.91        6.66      5.85 o 
  -4   9   0       22.15       37.26      7.88 o 
  -3   9   0       68.16       69.54      8.69 o 
  -2   9   0        7.93       10.67      4.68 o 
  -1   9   0       25.72       14.08      4.98 o 
   0   9   0      117.04      116.73      4.76 o 
   1   9   0        0.17       -0.24      2.69 o 
   2   9   0        8.26       12.02      3.99 o 
   3   9   0        0.69        1.27      3.31 o 
   4   9   0        8.65        7.59      4.36 o 
   5   9   0       27.30       30.17      6.70 o 
   6   9   0        0.93        8.88      4.68 o 
   7   9   0       24.53        7.67      5.25 o 
   8   9   0        7.58       14.94      6.17 o 
   1  10   0        4.37        1.74      3.17 o 
   2  10   0       27.04       20.66      5.28 o 
   3  10   0       10.64        7.02      4.39 o 
   4  10   0       10.11        7.37      4.63 o 
   5  10   0        0.00       -2.40      3.86 o 
   6  10   0        3.93        0.73      4.42 o 
   7  10   0       13.99       15.84      6.20 o 
   2  11   0       16.75       14.41      5.03 o 
   3  11   0        2.59        0.95      4.04 o 
   4  11   0       34.91       33.01      7.14 o 
   5  11   0        0.07        3.87      4.98 o 
   6  11   0       16.23       10.21      6.65 o 
  -5 -11   1        6.94       12.13      6.39 o 
  -4 -11   1       34.34       51.56      8.59 o 
  -3 -11   1       54.07       63.74      8.42 o 
  -2 -11   1       38.65       44.07      6.82 o 
  -7 -10   1        1.29       -1.10      4.61 o 
  -6 -10   1       15.65       14.61      6.24 o 
  -5 -10   1       29.72       35.02      7.68 o 
  -4 -10   1       29.62       31.02      6.86 o 
  -3 -10   1        0.28       -0.85      3.44 o 
  -2 -10   1       36.47       41.95      6.70 o 
  -1 -10   1       59.91       59.97      7.00 o 
   0 -10   1       55.93       60.02      7.73 o 
  -8  -9   1        1.45        0.64      4.73 o 
  -7  -9   1       26.03       24.56      6.90 o 
  -6  -9   1       80.21       71.19      9.20 o 
  -5  -9   1        7.94        6.10      4.56 o 
  -4  -9   1       22.37       12.98      4.82 o 
  -3  -9   1      134.45      150.25     10.27 o 
  -2  -9   1        0.03        0.67      3.17 o 
  -1  -9   1       14.25       11.95      4.04 o 
   0  -9   1       22.74       13.89      3.01 o 
   1  -9   1       15.97       20.21      5.47 o 
   3  -9   1        3.65        5.01      4.57 o 
   4  -9   1        0.26       -4.16      4.16 o 
   5  -9   1        2.20        5.43      5.79 o 
  -9  -8   1       43.36       42.39      8.59 o 
  -8  -8   1       13.89        7.31      5.14 o 
  -7  -8   1        0.32        1.66      4.07 o 
  -6  -8   1       16.96       24.73      6.05 o 
  -5  -8   1        0.89        2.13      3.64 o 
  -4  -8   1      326.35      323.76     14.66 o 
  -3  -8   1      107.69      115.06      9.04 o 
  -2  -8   1        0.94       -0.60      2.61 o 
  -1  -8   1       68.99       44.70      5.32 o 
   0  -8   1       96.52       91.68      6.30 o 
   1  -8   1       28.23       21.52      3.45 o 
   2  -8   1        4.92        2.62      2.75 o 
   3  -8   1        9.12        7.03      4.41 o 
   4  -8   1        7.91       15.82      5.55 o 
   5  -8   1        0.18        7.32      4.88 o 
   6  -8   1        3.62       -0.97      5.01 o 
  -9  -7   1        0.19        6.07      5.34 o 
  -8  -7   1       13.15        9.26      5.01 o 
  -7  -7   1       72.14       78.04      8.84 o 
  -6  -7   1      100.45       97.23      9.19 o 
  -5  -7   1        0.88        1.29      3.15 o 
  -4  -7   1       20.03       19.90      4.98 o 
  -3  -7   1       42.77       39.72      5.60 o 
  -2  -7   1      174.46      174.15      6.99 o 
  -1  -7   1       85.52       68.58      3.73 o 
   0  -7   1        0.13       -1.12      1.40 o 
   1  -7   1        2.15        1.56      1.28 o 
   2  -7   1       74.60       69.56      4.87 o 
   3  -7   1      132.49      125.03      6.40 o 
   4  -7   1       14.61       13.23      4.84 o 
   5  -7   1        0.32        4.21      4.32 o 
   6  -7   1        0.34       -0.68      4.22 o 
   7  -7   1       14.49       17.75      6.23 o 
  -9  -6   1        7.37        4.38      4.64 o 
  -8  -6   1        8.89        0.76      4.02 o 
  -7  -6   1       36.98       29.23      5.89 o 
  -6  -6   1        0.95        4.14      3.50 o 
  -5  -6   1      276.91      279.67     12.69 o 
  -4  -6   1        7.22       13.91      2.54 o 
  -3  -6   1       50.47       43.76      3.26 o 
  -2  -6   1        0.74        0.75      1.28 o 
  -1  -6   1       12.04       10.31      1.81 o 
   0  -6   1       15.12       14.74      2.52 o 
   1  -6   1      195.07      145.63      4.21 o 
   2  -6   1       15.25       15.97      2.69 o 
   3  -6   1       21.62       19.73      3.35 o 
   4  -6   1       17.27       25.42      3.64 o 
   5  -6   1       14.91       22.63      5.63 o 
   6  -6   1        4.42        3.45      4.45 o 
   7  -6   1        0.84        3.36      4.76 o 
  -9  -5   1        2.32        0.41      3.87 o 
  -8  -5   1       11.26        9.58      4.01 o 
  -7  -5   1        5.85        4.20      3.47 o 
  -6  -5   1       10.40       10.77      2.72 o 
  -5  -5   1      148.85      169.64     14.40 o 
  -4  -5   1        7.21        9.10      2.09 o 
  -3  -5   1       62.84       88.31      3.98 o 
  -2  -5   1      249.73      204.91      5.39 o 
  -1  -5   1      135.97      121.78      3.99 o 
   0  -5   1      225.88      186.17      5.07 o 
   1  -5   1        1.34        1.90      0.99 o 
   2  -5   1       48.19       52.46      3.61 o 
   3  -5   1      393.64      412.41     10.85 o 
   4  -5   1      480.89      512.74     11.69 o 
   5  -5   1       10.69       11.76      2.88 o 
   6  -5   1       61.03       68.80      8.35 o 
   7  -5   1       23.17       24.78      6.25 o 
   8  -5   1       20.61       29.49      7.42 o 
  -8  -4   1        5.00        8.56      3.09 o 
  -7  -4   1        2.03       -0.70      2.10 o 
  -6  -4   1       50.72       48.67      4.99 o 
  -5  -4   1       31.72       50.50      5.96 o 
  -4  -4   1      245.62      240.37      6.44 o 
  -3  -4   1      212.95      187.35      5.14 o 
  -2  -4   1       35.18       52.67      4.06 o 
  -1  -4   1       10.30       22.28      1.74 o 
   0  -4   1     1214.97     1388.91     14.87 o 
   1  -4   1      856.46      823.44     28.03 o 
   2  -4   1      530.42      550.77      9.95 o 
   3  -4   1       88.20       87.25      4.33 o 
   4  -4   1       11.24       12.89      2.66 o 
   5  -4   1      323.30      330.91      9.35 o 
   6  -4   1      101.00      112.28      6.16 o 
   7  -4   1       68.63       66.77      8.33 o 
   8  -4   1        1.07        5.00      4.21 o 
  -9  -3   1       12.95       14.16      5.78 o 
  -8  -3   1        9.17       15.07      3.38 o 
  -7  -3   1        1.09        1.01      2.22 o 
  -6  -3   1        9.51       13.39      2.54 o 
  -5  -3   1      106.39       97.26      4.47 o 
  -4  -3   1      388.76      442.25      8.40 o 
  -3  -3   1       38.20       34.06      3.37 o 
  -2  -3   1      446.07      435.60      6.78 o 
  -1  -3   1      564.90      594.60      8.10 o 
   0  -3   1      372.31      399.05      5.98 o 
   1  -3   1      438.05      446.73      6.67 o 
   2  -3   1      238.79      225.87      5.56 o 
   3  -3   1      330.39      292.68      7.06 o 
   4  -3   1      333.63      301.16      7.79 o 
   5  -3   1      101.54       97.06      5.16 o 
   6  -3   1       67.75       74.34      5.31 o 
   7  -3   1      141.88      143.65     10.49 o 
   8  -3   1        1.94        6.19      4.28 o 
   9  -3   1        0.62        2.10      4.21 o 
 -10  -2   1        4.83       10.31      6.33 o 
  -9  -2   1        5.83       13.24      5.75 o 
  -8  -2   1        6.32       -0.06      3.93 o 
  -7  -2   1      289.32      273.54     12.43 o 
  -6  -2   1        3.16        3.53      3.38 o 
  -5  -2   1       10.75        8.81      3.34 o 
  -4  -2   1      126.21      128.45      4.44 o 
  -3  -2   1      182.41      165.00      6.12 o 
  -2  -2   1     4813.77     4848.56     38.68 o 
  -1  -2   1     2217.94     2353.54     26.97 o 
   0  -2   1       83.72       88.46      2.35 o 
   2  -2   1      877.05      820.32     10.72 o 
   3  -2   1       34.91       43.42      3.94 o 
   4  -2   1      278.72      271.07      7.75 o 
   5  -2   1        6.23       10.30      2.30 o 
   6  -2   1       83.65       71.02      7.20 o 
   7  -2   1        6.51       -1.13      3.50 o 
   8  -2   1        3.02        5.45      4.86 o 
   9  -2   1       15.22       11.94      6.08 o 
 -10  -1   1        4.74        1.76      5.60 o 
  -9  -1   1        0.16       -1.24      4.42 o 
  -8  -1   1       15.94       22.93      5.86 o 
  -7  -1   1      118.59      118.71      8.91 o 
  -6  -1   1        2.56        2.68      2.56 o 
  -5  -1   1     1494.25     1433.09     26.31 o 
  -4  -1   1     2479.69     2532.54     24.75 o 
  -3  -1   1      150.63      210.62      4.95 o 
  -2  -1   1     2768.19     2817.75     25.64 o 
  -1  -1   1      160.44      164.97      2.89 o 
   0  -1   1     2430.05     2401.69     31.37 o 
   1  -1   1      124.06      104.77      4.43 o 
   2  -1   1     1967.97     1962.66     35.63 o 
   3  -1   1      178.33      196.36      5.11 o 
   4  -1   1      659.81      667.42     14.60 o 
   5  -1   1      873.21      800.42     19.31 o 
   6  -1   1      100.66      108.49      8.27 o 
   7  -1   1        3.10        1.45      3.49 o 
   8  -1   1       12.39        7.23      4.36 o 
   9  -1   1        2.35        5.39      4.81 o 
  10  -1   1        1.04       -0.02      5.55 o 
 -10   0   1       48.34       67.06     10.20 o 
  -9   0   1        0.36        3.18      4.94 o 
  -8   0   1      167.25      146.47     10.94 o 
  -7   0   1      232.40      207.26     11.65 o 
  -6   0   1       41.71       31.92      4.34 o 
  -5   0   1       13.72       11.14      2.07 o 
  -4   0   1        2.64        8.13      1.65 o 
  -3   0   1      304.25      353.19      7.58 o 
  -2   0   1      362.57      351.35      8.27 o 
  -1   0   1     5927.31     6045.00     65.42 o 
   0   0   1      308.64      307.17      4.64 o 
   1   0   1     3393.72     3127.25     35.30 o 
   2   0   1     3220.12     3186.53     27.25 o 
   3   0   1      486.57      495.09      8.05 o 
   4   0   1      406.21      447.63      6.92 o 
   5   0   1       16.37       16.32      4.05 o 
   6   0   1       59.33       58.94      6.41 o 
   7   0   1       17.74       11.73      4.39 o 
   8   0   1        8.67       11.97      5.16 o 
   9   0   1        1.29        0.65      4.59 o 
  10   0   1        1.67        4.36      5.40 o 
  -9   1   1        0.67        1.25      5.23 o 
  -8   1   1        1.09       -0.31      4.41 o 
  -7   1   1      179.82      181.12     11.41 o 
  -6   1   1        7.34        6.32      4.15 o 
  -5   1   1      145.82      129.68      4.71 o 
  -4   1   1      613.11      617.81      9.51 o 
  -3   1   1      118.30       93.87      3.30 o 
  -2   1   1      132.06      130.95      3.39 o 
  -1   1   1     1298.97     1309.10     18.39 o 
   0   1   1     2428.17     2551.95     29.98 o 
   1   1   1     2160.91     2195.24     26.29 o 
   2   1   1     1726.94     1722.74     23.14 o 
   3   1   1       11.45       13.10      2.36 o 
   4   1   1        7.76        7.00      1.44 o 
   5   1   1      264.31      277.22      6.32 o 
   6   1   1       14.03       13.68      2.39 o 
   7   1   1       28.72       40.53      5.90 o 
   8   1   1        5.49        1.82      3.58 o 
   9   1   1       13.05        3.97      4.74 o 
  10   1   1       59.40       64.07      9.30 o 
  -9   2   1        1.40       -0.79      4.65 o 
  -8   2   1        5.43        3.01      4.90 o 
  -7   2   1        0.44        3.01      4.35 o 
  -6   2   1       16.49       13.70      4.95 o 
  -5   2   1       41.39       36.61      5.59 o 
  -4   2   1       20.89       16.02      2.50 o 
  -3   2   1       68.87       90.58      2.74 o 
  -2   2   1      761.43      817.02      8.07 o 
  -1   2   1      208.19      186.26     25.03 o 
   0   2   1      863.59      963.34     15.16 o 
   1   2   1      129.25      141.16      4.64 o 
   2   2   1     2035.77     2045.19     27.05 o 
   3   2   1      226.54      245.95      6.50 o 
   4   2   1      578.12      646.11      9.77 o 
   5   2   1        1.33        0.69      0.98 o 
   6   2   1       49.47       57.89      6.10 o 
   7   2   1      484.47      438.54      9.87 o 
   8   2   1      116.01      120.07      9.39 o 
   9   2   1        0.66        1.14      4.50 o 
  10   2   1        0.47       -3.97      3.97 o 
  -9   3   1        0.00       -2.56      5.48 o 
  -8   3   1        2.60        7.43      5.49 o 
  -7   3   1        5.23        7.58      4.58 o 
  -6   3   1       47.02       39.16      6.53 o 
  -5   3   1       15.13        8.29      4.02 o 
  -4   3   1       59.47       57.93      5.20 o 
  -3   3   1       83.48       95.28      4.88 o 
  -2   3   1        0.31        1.68      1.17 o 
  -1   3   1       38.32       45.66      2.36 o 
   0   3   1      167.78      168.76      6.25 o 
   1   3   1      266.55      300.66      7.86 o 
   2   3   1       80.04       69.90      4.05 o 
   3   3   1      238.59      315.63     10.28 o 
   4   3   1      345.43      424.83      8.05 o 
   5   3   1      282.33      230.79      6.43 o 
   6   3   1      170.45      151.15      5.82 o 
   7   3   1       17.21       14.79      2.96 o 
   8   3   1       17.47       16.81      5.27 o 
   9   3   1       85.76      114.79     10.14 o 
  10   3   1       12.77       12.00      6.18 o 
  11   3   1        4.69       -5.52      5.52 o 
  -8   4   1        0.11        3.08      5.71 o 
  -7   4   1       12.59       17.81      6.16 o 
  -6   4   1        0.51        0.67      3.56 o 
  -5   4   1       42.35       42.90      6.45 o 
  -4   4   1        4.87       10.70      2.42 o 
  -3   4   1        4.30        1.76      1.57 o 
  -2   4   1       66.19       65.01      3.31 o 
  -1   4   1      546.96      464.09      8.27 o 
   0   4   1      332.89      340.68      9.99 o 
   1   4   1       68.43       68.50      4.23 o 
   2   4   1      740.16      725.36     14.66 o 
   3   4   1      357.49      323.74      6.96 o 
   4   4   1      871.72      840.80     12.62 o 
   5   4   1       81.51       77.61      4.12 o 
   6   4   1      109.79       90.94      5.02 o 
   7   4   1       25.97       23.48      3.49 o 
   8   4   1       30.24       34.76      4.19 o 
   9   4   1       16.14       18.82      6.04 o 
  10   4   1        0.03        5.55      5.63 o 
  -7   5   1        7.52        9.29      5.37 o 
  -6   5   1        0.00        2.84      3.99 o 
  -5   5   1        0.35       -2.44      2.93 o 
  -4   5   1       54.87       38.20      5.84 o 
  -3   5   1      153.33      162.43      6.08 o 
  -2   5   1       91.90       76.39      3.94 o 
  -1   5   1      179.04      195.52      5.79 o 
   0   5   1        5.95        3.24      2.27 o 
   1   5   1     1737.46     1625.09     26.00 o 
   2   5   1     1470.45     1296.24     22.33 o 
   3   5   1        0.15       -1.13      1.13 o 
   4   5   1        0.34        0.03      1.47 o 
   5   5   1      415.22      402.47      9.51 o 
   6   5   1      139.62      157.90      6.68 o 
   7   5   1       19.83       25.13      9.46 o 
   8   5   1       19.42       19.85      4.87 o 
   9   5   1        4.92       10.90      3.49 o 
  10   5   1       22.71       27.76      7.69 o 
  -7   6   1        2.63        5.94      4.66 o 
  -6   6   1        8.39       10.26      5.13 o 
  -5   6   1      174.89      185.11     12.34 o 
  -4   6   1      246.40      299.00     14.47 o 
  -3   6   1       71.57       78.38      7.79 o 
  -2   6   1      300.44      320.02      8.52 o 
  -1   6   1      673.07      668.26     12.11 o 
   0   6   1      232.69      231.95      9.88 o 
   1   6   1       43.54       54.26      4.65 o 
   2   6   1       20.22       21.97      3.38 o 
   3   6   1        0.06       -1.22      1.47 o 
   4   6   1      558.98      526.19     10.82 o 
   5   6   1      234.97      214.25      7.36 o 
   6   6   1        4.44        5.57      4.94 o 
   7   6   1       34.13       44.81      4.68 o 
   8   6   1       56.24       58.57      5.60 o 
   9   6   1       12.42       19.33      5.90 o 
  -6   7   1       23.70       25.77      7.03 o 
  -5   7   1        0.00        3.62      4.93 o 
  -4   7   1       18.33       18.35      5.37 o 
  -3   7   1       10.32       17.88      5.03 o 
  -2   7   1      264.10      273.82     12.92 o 
  -1   7   1      369.06      344.30      9.11 o 
   0   7   1       43.67       42.67      5.68 o 
   1   7   1       66.46       69.90      5.58 o 
   2   7   1      189.14      159.18      7.90 o 
   3   7   1       81.20       76.53      4.35 o 
   4   7   1        3.56        4.56      2.33 o 
   5   7   1      182.19      206.66      7.75 o 
   6   7   1        0.00        2.68      3.42 o 
   7   7   1       38.27       38.66      6.60 o 
   8   7   1        0.18        1.72      3.99 o 
   9   7   1        0.22       -0.59      4.42 o 
  10   7   1        0.05       -4.06      4.06 o 
  -5   8   1       10.25       23.67      6.97 o 
  -4   8   1        6.62       12.49      5.55 o 
  -3   8   1        9.40       15.94      5.39 o 
  -2   8   1       12.53        6.47      3.92 o 
  -1   8   1       19.12       24.04      5.18 o 
   0   8   1       14.67       14.09      4.55 o 
   1   8   1        6.47        4.78      3.31 o 
   2   8   1        0.35        4.54      2.08 o 
   3   8   1       21.32       19.65      3.22 o 
   4   8   1        7.31        5.48      2.84 o 
   5   8   1        1.10       -0.21      3.13 o 
   6   8   1        2.10       -2.85      2.85 o 
   7   8   1       28.73       18.63      5.51 o 
   8   8   1        8.77        2.04      4.46 o 
   9   8   1        9.71        9.29      6.08 o 
  -4   9   1        3.02        1.74      5.16 o 
  -3   9   1        2.27        4.78      4.42 o 
  -2   9   1       12.81       14.46      5.27 o 
  -1   9   1        1.15       -0.52      3.89 o 
   0   9   1        0.88       -3.01      3.57 o 
   1   9   1       20.90       13.04      3.45 o 
   2   9   1       32.63       33.45      3.75 o 
   3   9   1        9.77        4.57      3.75 o 
   4   9   1       75.10       80.34      8.25 o 
   5   9   1        0.02       -0.45      3.50 o 
   6   9   1        8.95       11.60      5.12 o 
   7   9   1       10.81       13.57      5.57 o 
   8   9   1       12.97       17.42      6.66 o 
  -3  10   1       20.45       31.25      7.88 o 
  -2  10   1        2.20       -2.37      4.56 o 
  -1  10   1        2.21        1.82      4.73 o 
   1  10   1       20.54       18.63      4.70 o 
   2  10   1        0.12       -2.77      2.77 o 
   3  10   1        0.52       -3.03      3.03 o 
   4  10   1       54.23       53.78      7.79 o 
   5  10   1       16.34       11.75      5.20 o 
   6  10   1        5.77        3.90      4.90 o 
   7  10   1        2.41        4.24      4.42 o 
   1  11   1       25.98       19.33      5.06 o 
   2  11   1        1.31        3.96      3.97 o 
   3  11   1        0.09       -3.17      3.17 o 
   4  11   1       26.39       20.43      6.21 o 
   5  11   1       23.91       22.82      6.95 o 
   6  11   1        4.30        4.08      5.14 o 
  -4 -11   2        7.05       12.88      6.23 o 
  -3 -11   2        0.91       -3.01      4.17 o 
  -2 -11   2        5.92        7.45      4.75 o 
   0 -11   2       10.69       -2.18      4.33 o 
  -6 -10   2       16.79       27.84      7.69 o 
  -5 -10   2        0.03       -1.52      4.66 o 
  -4 -10   2        5.30        3.08      4.64 o 
  -3 -10   2        8.81        0.92      4.00 o 
  -2 -10   2       22.96       19.44      5.28 o 
  -1 -10   2        4.66        7.89      4.15 o 
   0 -10   2        1.04        3.25      4.31 o 
   1 -10   2        2.45        0.64      4.09 o 
  -7  -9   2        0.01        7.37      5.25 o 
  -6  -9   2        4.17        5.69      4.54 o 
  -5  -9   2        7.60       18.12      5.98 o 
  -4  -9   2       10.03        1.45      3.96 o 
  -3  -9   2       12.06        3.18      3.89 o 
  -2  -9   2        1.14        2.91      3.63 o 
  -1  -9   2        0.65        4.13      3.42 o 
   0  -9   2       20.11       22.44      6.89 o 
   1  -9   2        1.37       -2.31      3.63 o 
   2  -9   2        0.02        3.01      4.16 o 
   3  -9   2       11.09       21.58      6.76 o 
  -8  -8   2       15.40       18.32      6.63 o 
  -7  -8   2        2.07       -2.13      3.66 o 
  -6  -8   2        7.90       13.52      5.13 o 
  -5  -8   2       11.17       14.97      5.27 o 
  -4  -8   2        1.03        3.56      3.90 o 
  -3  -8   2       14.08       16.70      4.85 o 
  -2  -8   2        0.01        1.90      2.99 o 
  -1  -8   2       31.60       26.07      4.69 o 
   0  -8   2       84.52       80.47      6.28 o 
   1  -8   2        4.39       -1.41      3.25 o 
   2  -8   2       67.21       74.25      8.34 o 
   3  -8   2        7.19        5.66      2.93 o 
   4  -8   2        0.61        5.34      3.38 o 
   5  -8   2       17.98       21.82      6.60 o 
   6  -8   2       20.34       40.46      8.29 o 
  -9  -7   2        0.96       -1.78      4.64 o 
  -8  -7   2        0.89        3.01      4.43 o 
  -7  -7   2        0.03       -3.07      3.07 o 
  -6  -7   2        4.11       12.97      4.79 o 
  -5  -7   2      134.60      131.95      9.76 o 
  -4  -7   2        1.94        0.96      3.24 o 
  -3  -7   2      278.84      290.60     12.87 o 
  -2  -7   2        4.29        8.82      3.38 o 
  -1  -7   2       18.64       19.02      3.75 o 
   0  -7   2       67.02       59.54      5.38 o 
   1  -7   2      230.72      227.64      8.44 o 
   2  -7   2       22.17        5.63     11.06 o 
   3  -7   2       88.53      102.35      6.17 o 
   4  -7   2       11.36       14.81      5.88 o 
   5  -7   2       17.72       24.09      4.47 o 
   6  -7   2       19.90       26.61      6.47 o 
   7  -7   2        0.13        0.54      4.85 o 
  -9  -6   2       19.86       21.63      6.46 o 
  -8  -6   2        5.75       13.96      5.30 o 
  -7  -6   2        1.30        2.75      3.63 o 
  -6  -6   2        2.50        4.59      3.59 o 
  -5  -6   2       61.72       65.36      7.22 o 
  -4  -6   2       24.83       31.45      5.44 o 
  -3  -6   2       49.64       33.90      4.95 o 
  -2  -6   2      460.22      441.66     13.91 o 
  -1  -6   2       33.53       28.76      2.39 o 
   0  -6   2      104.47      109.51      4.37 o 
   1  -6   2       36.77       43.21      2.66 o 
   2  -6   2      221.80      261.23     11.78 o 
   3  -6   2      424.09      440.30     13.39 o 
   4  -6   2      324.09      351.66     10.36 o 
   5  -6   2        0.88        1.29      2.65 o 
   6  -6   2       44.51       41.88      5.31 o 
   7  -6   2       19.86       22.74      6.70 o 
  -9  -5   2        4.83       10.43      4.88 o 
  -8  -5   2       18.26       11.32      4.98 o 
  -7  -5   2       77.63       90.24      8.25 o 
  -6  -5   2       46.81       48.96      6.42 o 
  -5  -5   2      150.54      128.49      8.55 o 
  -4  -5   2      668.19      680.93     18.32 o 
  -3  -5   2      258.59      264.52      6.44 o 
  -2  -5   2      342.68      363.41      7.09 o 
  -1  -5   2       48.85       38.44      2.40 o 
   0  -5   2      675.77      680.72     10.00 o 
   1  -5   2      870.76      840.88     10.04 o 
   2  -5   2      243.97      231.50     14.30 o 
   3  -5   2      188.17      168.32     12.14 o 
   4  -5   2        0.56        4.35      2.44 o 
   5  -5   2      386.78      381.24     10.73 o 
   6  -5   2       58.72       59.10      5.40 o 
   7  -5   2        5.98        4.21      3.15 o 
   8  -5   2        0.02        1.16      4.30 o 
  -8  -4   2        6.05        5.69      4.29 o 
  -7  -4   2       47.44       33.92      5.72 o 
  -6  -4   2      212.73      229.43      7.40 o 
  -5  -4   2      291.06      267.02     10.08 o 
  -4  -4   2       30.31       30.21      2.76 o 
  -3  -4   2      389.27      385.54      7.39 o 
  -2  -4   2      362.46      346.19      6.76 o 
  -1  -4   2     2605.20     2903.26     25.79 o 
   0  -4   2     2419.78     2435.12     22.37 o 
   1  -4   2        8.77        5.67      1.11 o 
   2  -4   2      562.94      613.75     12.39 o 
   3  -4   2       33.47       22.91      2.68 o 
   4  -4   2       39.87       60.34      4.71 o 
   5  -4   2       34.61       23.36      3.38 o 
   6  -4   2       57.41       61.28      7.54 o 
   7  -4   2        1.44       -1.88      2.55 o 
   8  -4   2        1.60        1.37      3.01 o 
   9  -4   2        0.13        0.08      3.85 o 
  -8  -3   2        0.20       -2.48      2.54 o 
  -7  -3   2       88.45       87.77      5.33 o 
  -6  -3   2      322.16      325.09      8.62 o 
  -5  -3   2        1.18        1.31      1.73 o 
  -4  -3   2      230.64      206.86      5.75 o 
  -3  -3   2      354.55      303.84      6.18 o 
  -2  -3   2      487.57      474.21      9.01 o 
  -1  -3   2      933.75     1106.66     13.30 o 
   0  -3   2      239.77      239.16      4.32 o 
   1  -3   2      255.77      284.92      6.51 o 
   2  -3   2      326.23      298.72      4.52 o 
   3  -3   2      171.48      156.80      5.51 o 
   4  -3   2        0.42        0.80      1.55 o 
   5  -3   2      185.89      184.36      6.74 o 
   6  -3   2        0.40        1.64      2.15 o 
   7  -3   2       28.80       24.99      4.14 o 
   8  -3   2       16.06        9.47      4.82 o 
   9  -3   2        0.14        1.16      4.33 o 
  -9  -2   2       48.69       58.41      8.51 o 
  -8  -2   2       64.49       61.82      7.68 o 
  -7  -2   2       52.52       58.52      6.84 o 
  -6  -2   2       88.95       90.08      5.01 o 
  -5  -2   2       86.69       85.10      4.30 o 
  -4  -2   2       11.24        9.31      1.83 o 
  -3  -2   2        1.74        6.03      1.43 o 
  -2  -2   2     1211.41     1380.60     14.04 o 
  -1  -2   2      318.75      308.90      5.31 o 
   0  -2   2      229.81      304.03      4.13 o 
   1  -2   2      188.47      219.05      4.40 o 
   2  -2   2     1167.95     1247.60     17.02 o 
   3  -2   2       11.10       11.11      1.80 o 
   4  -2   2       58.23       43.90      3.23 o 
   5  -2   2        4.73        3.77      1.95 o 
   6  -2   2       16.23       11.40      4.13 o 
   7  -2   2       23.43       18.26      5.13 o 
   8  -2   2        0.30        1.60      3.22 o 
   9  -2   2        1.42        0.08      3.82 o 
  10  -2   2        2.29        2.63      5.31 o 
 -10  -1   2        0.01       -5.13      5.13 o 
  -9  -1   2        4.16        6.45      5.35 o 
  -8  -1   2       15.54       19.13      5.75 o 
  -7  -1   2        6.53        5.64      4.03 o 
  -6  -1   2       79.16       70.98     21.24 o 
  -5  -1   2      220.95      194.14     10.81 o 
  -4  -1   2      725.37      788.08     11.75 o 
  -3  -1   2      196.77      223.76      5.31 o 
  -2  -1   2      699.19      781.05     15.04 o 
  -1  -1   2      156.33      151.76      3.02 o 
   0  -1   2        9.08        7.42      1.77 o 
   1  -1   2       18.10       20.26      1.50 o 
   2  -1   2        1.15        1.55      1.28 o 
   3  -1   2       41.62       49.25      2.81 o 
   4  -1   2        9.33       10.08      1.93 o 
   5  -1   2       16.71       19.55      2.73 o 
   6  -1   2      307.92      308.05     12.69 o 
   7  -1   2       46.74       46.21      6.32 o 
   8  -1   2       10.63        6.43      4.50 o 
   9  -1   2       10.02       12.22      5.59 o 
  10  -1   2        8.58        6.59      5.23 o 
 -10   0   2        4.17       -4.10      5.72 o 
  -9   0   2       24.00       13.69      6.23 o 
  -8   0   2        2.60       -3.57      4.01 o 
  -7   0   2      121.64      126.20      9.50 o 
  -6   0   2      141.48      125.54      5.77 o 
  -5   0   2       24.54       29.08      2.97 o 
  -4   0   2        3.16        4.73      2.30 o 
  -3   0   2       29.28       46.77      2.69 o 
  -2   0   2      185.51      191.84      4.37 o 
  -1   0   2     3091.30     3244.39     38.84 o 
   0   0   2      258.93      276.65      3.89 o 
   2   0   2     4864.46     4542.40     67.62 o 
   3   0   2      163.01      173.49      4.78 o 
   4   0   2      111.66       55.97      3.29 o 
   5   0   2      406.06      408.35     11.90 o 
   6   0   2      151.24      140.63      8.77 o 
   7   0   2       84.17       91.45      8.15 o 
   8   0   2       33.04       29.74      6.14 o 
   9   0   2       97.04      109.40     10.47 o 
  10   0   2       39.57       47.40      8.61 o 
  -9   1   2        0.66       -1.48      4.98 o 
  -8   1   2       17.07       13.95      6.03 o 
  -7   1   2       24.75       23.38      6.02 o 
  -6   1   2       41.01       42.97      6.42 o 
  -5   1   2       44.53       43.81      3.45 o 
  -4   1   2       14.37       16.27      2.13 o 
  -3   1   2      377.46      409.54     11.51 o 
  -2   1   2      397.77      319.14      5.89 o 
  -1   1   2      424.48      460.66      6.66 o 
   0   1   2     3845.23     4093.18     36.12 o 
   1   1   2     1524.13     1575.67     14.41 o 
   2   1   2     4568.73     4653.86     53.65 o 
   3   1   2     1057.82      919.25     16.26 o 
   4   1   2      900.61      771.93     10.10 o 
   5   1   2        8.41        3.05      1.91 o 
   6   1   2      127.90      118.51      4.65 o 
   7   1   2      165.64      163.10     10.15 o 
   8   1   2       99.82       91.08      8.78 o 
   9   1   2       32.65       31.23      7.02 o 
  10   1   2        0.29        0.12      5.04 o 
  -9   2   2        0.07       -0.27      5.65 o 
  -8   2   2        1.01        1.01      4.95 o 
  -7   2   2        0.44        2.73      4.34 o 
  -6   2   2        2.20        4.70      4.01 o 
  -5   2   2      333.99      362.40     14.17 o 
  -4   2   2      425.07      392.16      8.13 o 
  -3   2   2      984.98      978.98     12.97 o 
  -2   2   2      141.97      164.20      3.88 o 
  -1   2   2      129.46      166.82      5.27 o 
   0   2   2     4868.35     4952.45     39.69 o 
   1   2   2     3044.02     2868.12     35.53 o 
   2   2   2     4115.15     3993.70     48.01 o 
   3   2   2      593.20      639.42     13.49 o 
   4   2   2      370.95      330.40     25.00 o 
   5   2   2      828.48      755.42     11.47 o 
   6   2   2      466.63      532.16     10.04 o 
   7   2   2       96.79       74.68      7.60 o 
   8   2   2       33.85       17.05      5.47 o 
   9   2   2       34.39       46.44      7.50 o 
  10   2   2        1.00        1.42      4.89 o 
  -8   3   2        0.21        1.01      5.35 o 
  -7   3   2        8.88        8.60      5.32 o 
  -6   3   2       96.68      120.21     10.24 o 
  -5   3   2      188.73      197.12     11.41 o 
  -4   3   2        5.90        6.96      1.83 o 
  -3   3   2        0.31        0.30      0.97 o 
  -2   3   2      388.63      360.80      8.21 o 
  -1   3   2     1209.95     1262.01     19.18 o 
   0   3   2      593.23      529.55     12.34 o 
   1   3   2      142.38      148.48      5.95 o 
   2   3   2      996.41      930.47     16.86 o 
   3   3   2      794.60      757.14     15.58 o 
   4   3   2      472.57      418.41     12.00 o 
   5   3   2      104.13      115.16      4.60 o 
   6   3   2       11.26        6.08      2.15 o 
   7   3   2       30.88       35.18      5.00 o 
   8   3   2        3.73        8.13      4.79 o 
   9   3   2       17.28       18.64      5.90 o 
  10   3   2        5.95        5.72      5.47 o 
  11   3   2       20.98       21.77      7.71 o 
  -8   4   2        6.71        0.81      5.33 o 
  -7   4   2       68.52       63.63      9.15 o 
  -6   4   2       38.49       49.13      7.85 o 
  -5   4   2       15.98       11.43      4.81 o 
  -4   4   2        1.33        0.58      2.76 o 
  -3   4   2      368.10      354.24      7.82 o 
  -2   4   2      475.25      528.85     11.48 o 
  -1   4   2        0.31        3.13      1.23 o 
   0   4   2        0.13        3.59      2.10 o 
   1   4   2       88.70       60.21      4.33 o 
   2   4   2       43.60       25.02      3.14 o 
   3   4   2        0.11       -0.42      1.71 o 
   4   4   2       28.21       44.74      4.60 o 
   5   4   2      247.66      219.31     10.16 o 
   6   4   2       37.40       49.33      5.34 o 
   7   4   2       75.41       65.25      4.78 o 
   8   4   2       28.11       31.17      4.00 o 
   9   4   2        4.17        8.86      5.10 o 
  10   4   2        7.03       11.44      5.99 o 
  11   4   2        0.00       -0.78      6.19 o 
  -7   5   2        6.82       -2.77      4.99 o 
  -6   5   2       45.22       50.87      7.87 o 
  -5   5   2       65.78       80.54      8.38 o 
  -4   5   2       17.97       20.73      5.13 o 
  -3   5   2      184.36      186.32     10.54 o 
  -2   5   2      199.92      183.16      5.74 o 
  -1   5   2      133.72      178.30      5.39 o 
   0   5   2      456.88      439.49     13.25 o 
   1   5   2       13.44       14.24      2.98 o 
   2   5   2        7.57        0.68      1.54 o 
   3   5   2      127.18      108.74      6.18 o 
   4   5   2       85.82      119.95      7.01 o 
   5   5   2        6.38        5.24      2.89 o 
   6   5   2        5.54        3.84      2.38 o 
   7   5   2        0.00        1.24      2.37 o 
   8   5   2        0.39        3.67      2.71 o 
   9   5   2        0.86       -4.42      4.42 o 
  10   5   2        3.19        8.50      6.28 o 
  -6   6   2       27.68       24.47      6.46 o 
  -5   6   2        0.70       -1.83      3.73 o 
  -4   6   2       46.05       50.09      7.32 o 
  -3   6   2      141.33      138.50      9.72 o 
  -2   6   2      232.71      202.58     10.88 o 
  -1   6   2        4.48        6.47      1.98 o 
   0   6   2      330.34      383.58     13.25 o 
   1   6   2       32.45       29.85      4.00 o 
   2   6   2       21.08       14.02      3.12 o 
   3   6   2       56.43       62.35      5.41 o 
   4   6   2      110.92      124.74      7.58 o 
   5   6   2       16.83       16.91      3.11 o 
   6   6   2       23.31       27.17      3.68 o 
   7   6   2       27.23       25.21      3.97 o 
   8   6   2        3.33       -3.68      4.33 o 
   9   6   2        3.37        1.35      3.34 o 
  10   6   2       18.51       23.68      8.35 o 
  -6   7   2       12.22       10.10      5.78 o 
  -5   7   2       18.11       20.75      6.15 o 
  -4   7   2       15.40       10.69      4.94 o 
  -3   7   2        2.27       -1.81      3.31 o 
  -2   7   2       85.60      102.87      8.78 o 
  -1   7   2       14.41       22.18      4.89 o 
   0   7   2        7.27        3.62      3.41 o 
   1   7   2       44.73       38.90      5.07 o 
   2   7   2        1.35       -2.20      2.20 o 
   3   7   2       61.33       48.58      5.41 o 
   4   7   2        1.00        3.87      2.25 o 
   5   7   2      354.15      393.43     15.74 o 
   6   7   2       67.37       73.55      5.47 o 
   7   7   2        2.09        4.78      2.91 o 
   8   7   2       69.06       71.32      6.22 o 
   9   7   2       43.62       46.97      8.03 o 
  -5   8   2       18.30       18.51      6.62 o 
  -4   8   2       27.36       23.19      6.76 o 
  -3   8   2       23.20       18.17      5.65 o 
  -2   8   2       28.58       22.10      5.35 o 
  -1   8   2       91.74       95.39      8.70 o 
   0   8   2        9.24        9.65      4.31 o 
   1   8   2       99.90       99.53      7.61 o 
   2   8   2      321.41      344.15     12.83 o 
   3   8   2      360.49      363.48     13.43 o 
   4   8   2       96.06       88.42      5.44 o 
   5   8   2      110.30      109.72      6.05 o 
   6   8   2       64.73       57.38      8.01 o 
   7   8   2        0.03       -2.88      3.09 o 
   8   8   2       68.84       82.77      9.36 o 
   9   8   2       79.18      104.91     11.22 o 
  -4   9   2        4.58       11.00      5.83 o 
  -3   9   2        3.35        7.56      5.04 o 
  -2   9   2        8.07       14.97      5.75 o 
  -1   9   2       41.46       53.91      7.85 o 
   0   9   2      191.36      236.73     13.56 o 
   1   9   2       32.65       37.30      5.73 o 
   2   9   2       12.19        5.83      3.65 o 
   3   9   2       31.62       28.09      4.00 o 
   4   9   2       20.91       21.39      3.64 o 
   5   9   2      146.83      146.66     10.54 o 
   6   9   2      175.82      196.16     12.21 o 
   7   9   2        6.90        4.20      4.21 o 
   8   9   2       30.76       50.18      8.49 o 
   9   9   2       19.66       31.17      8.16 o 
  -3  10   2        1.15        1.08      5.17 o 
  -2  10   2        7.16       11.99      5.86 o 
  -1  10   2       16.58       21.21      6.76 o 
   0  10   2       27.46       33.35      6.51 o 
   1  10   2       11.22        9.06      4.67 o 
   2  10   2       13.55       18.54      3.45 o 
   3  10   2       90.87       87.58      8.36 o 
   4  10   2        0.79        6.32      4.19 o 
   5  10   2        0.05        4.84      4.05 o 
   6  10   2        7.33        4.48      4.54 o 
   7  10   2       14.20       15.28      5.31 o 
   8  10   2        8.52        6.89      5.35 o 
  -1  11   2        0.19        2.18      9.35 o 
   1  11   2       24.13       21.10      5.22 o 
   2  11   2       22.93       19.12      5.15 o 
   3  11   2        2.45       -0.43      3.55 o 
   4  11   2        4.08        4.24      4.24 o 
   5  11   2       14.97       15.37      6.09 o 
   6  11   2       10.67       10.41      5.67 o 
  -4 -11   3       19.42       24.00      7.52 o 
  -3 -11   3        0.35        1.24      5.06 o 
  -2 -11   3        2.71        2.85      4.92 o 
  -1 -11   3        0.76       -2.06      4.36 o 
   0 -11   3        7.79       -4.25      4.39 o 
   1 -11   3        8.73       -2.55      4.62 o 
  -6 -10   3        0.16       -2.08      4.99 o 
  -5 -10   3        5.44        6.84      5.98 o 
  -4 -10   3       18.66       11.10      5.97 o 
  -3 -10   3        2.84        6.43      4.91 o 
  -2 -10   3        0.50        2.69      4.09 o 
  -1 -10   3       13.15       15.38      5.15 o 
   0 -10   3       22.24       28.25      6.62 o 
   1 -10   3       10.44        9.75      5.62 o 
   2 -10   3        6.60        1.79      5.48 o 
   3 -10   3       30.37       35.05      8.73 o 
  -7  -9   3        0.03        2.53      4.51 o 
  -6  -9   3        4.94        6.81      5.43 o 
  -5  -9   3       17.21       20.67      6.60 o 
  -4  -9   3        2.94       12.61      5.42 o 
  -3  -9   3       31.31       45.93      7.37 o 
  -2  -9   3       80.79       86.88      8.52 o 
  -1  -9   3       17.04       18.87      4.78 o 
   0  -9   3        1.68        4.30      4.09 o 
   1  -9   3       32.73       30.91      6.66 o 
   2  -9   3       82.39      100.04     10.20 o 
   3  -9   3       47.54       50.91      8.38 o 
   4  -9   3        0.65        2.90      6.42 o 
  -8  -8   3        9.82       19.46      7.02 o 
  -7  -8   3       23.64       27.48      6.73 o 
  -6  -8   3        1.93        5.38      4.45 o 
  -5  -8   3        6.59       11.59      5.05 o 
  -4  -8   3       73.91       74.92      8.55 o 
  -3  -8   3       38.97       53.83      7.18 o 
  -2  -8   3       55.99       43.90      6.28 o 
  -1  -8   3       24.82       30.41      5.30 o 
   0  -8   3       57.11       70.22      6.30 o 
   1  -8   3       76.35       77.28      8.59 o 
   2  -8   3       39.23       27.10      6.41 o 
   3  -8   3       39.21       44.74      7.81 o 
   4  -8   3       38.36       45.19      8.25 o 
   5  -8   3       43.78       57.88      9.15 o 
  -8  -7   3        1.24       -3.65      3.65 o 
  -7  -7   3        9.29       10.68      5.40 o 
  -6  -7   3       19.74       23.65      5.64 o 
  -5  -7   3        7.77       11.50      4.51 o 
  -4  -7   3       82.57       92.63      8.51 o 
  -3  -7   3        0.52        0.47      3.38 o 
  -2  -7   3      212.80      237.35     11.54 o 
  -1  -7   3      518.10      470.87     15.04 o 
   0  -7   3       30.27       41.13      4.90 o 
   1  -7   3      243.90      237.59     13.50 o 
   2  -7   3       55.32       54.73      7.30 o 
   3  -7   3       26.61       11.29     14.03 o 
   4  -7   3       18.99       15.79      6.74 o 
   5  -7   3        0.02        0.85      2.86 o 
   6  -7   3        0.68        3.37      3.59 o 
   7  -7   3        1.68        9.17      5.59 o 
  -9  -6   3       24.25       23.19      6.95 o 
  -8  -6   3       20.24       18.97      6.05 o 
  -7  -6   3       71.55       81.59      8.89 o 
  -6  -6   3       15.60       15.20      4.72 o 
  -5  -6   3      116.99      108.82      8.70 o 
  -4  -6   3      703.62      691.41     20.08 o 
  -3  -6   3       66.35       73.59      6.88 o 
  -2  -6   3      170.44      185.78      9.49 o 
  -1  -6   3        8.00       10.02      3.30 o 
   0  -6   3      328.58      348.12     11.50 o 
   1  -6   3      181.34      153.95      4.51 o 
   2  -6   3       25.86       26.21      3.42 o 
   3  -6   3      247.07      215.86     11.47 o 
   4  -6   3        1.42        2.13      2.58 o 
   5  -6   3       50.16       46.33     11.25 o 
   6  -6   3        8.83       11.46      3.62 o 
   7  -6   3        0.11       -1.11      3.31 o 
   8  -6   3        0.00        0.55      4.80 o 
  -9  -5   3        4.37        7.97      5.16 o 
  -8  -5   3        1.19        2.88      3.95 o 
  -7  -5   3        1.97       -0.29      3.59 o 
  -6  -5   3      181.26      177.34     10.70 o 
  -5  -5   3      494.48      448.23     15.66 o 
  -4  -5   3        0.05        4.44      3.16 o 
  -3  -5   3      187.76      167.26      8.82 o 
  -2  -5   3      187.91      204.01      9.25 o 
  -1  -5   3      161.33      129.05      7.10 o 
   0  -5   3      355.73      365.86      6.84 o 
   1  -5   3        3.39       14.00      1.66 o 
   2  -5   3       84.47       77.09      3.15 o 
   3  -5   3      134.07      150.68     14.01 o 
   4  -5   3       26.79       27.02      5.98 o 
   5  -5   3        8.93        7.09      4.24 o 
   6  -5   3        6.15        8.59      3.23 o 
   7  -5   3        3.73        1.68      3.93 o 
   8  -5   3        2.86        2.26      3.61 o 
  -8  -4   3       36.89       27.21      6.26 o 
  -7  -4   3       21.05       14.73      4.65 o 
  -6  -4   3        0.16       -1.18      2.63 o 
  -5  -4   3      106.18      103.35      7.81 o 
  -4  -4   3      121.26      140.70      8.29 o 
  -3  -4   3       67.78       83.31      5.62 o 
  -2  -4   3      198.05      225.87      7.66 o 
  -1  -4   3      178.65      231.26      4.29 o 
   0  -4   3      284.91      278.58      5.16 o 
   1  -4   3      352.19      403.98      6.06 o 
   2  -4   3       87.20       69.10      3.20 o 
   3  -4   3      351.63      344.42     11.07 o 
   4  -4   3       50.76       50.09      5.93 o 
   5  -4   3      121.29      127.73      6.26 o 
   6  -4   3      101.56      106.55      6.10 o 
   7  -4   3       14.16       11.77      3.54 o 
   8  -4   3        0.02       -0.99      3.97 o 
   9  -4   3        1.43        0.57      4.56 o 
  -8  -3   3        0.02        3.21      3.92 o 
  -7  -3   3       86.09       70.75      7.44 o 
  -6  -3   3        8.77        9.69      2.88 o 
  -5  -3   3       17.68       14.84      2.73 o 
  -4  -3   3      150.03      169.57      8.03 o 
  -3  -3   3      234.97      228.98      5.41 o 
  -2  -3   3       56.71       73.09      2.55 o 
  -1  -3   3      362.23      413.50     10.81 o 
   0  -3   3     1653.17     1633.88     15.18 o 
   1  -3   3      236.83      254.38      6.41 o 
   2  -3   3      362.66      470.15      6.13 o 
   3  -3   3      627.70      645.14     21.94 o 
   4  -3   3        1.77        1.86      4.07 o 
   5  -3   3      174.07      178.02      7.84 o 
   6  -3   3       53.73       51.75      4.49 o 
   7  -3   3       25.90       29.21      4.29 o 
   8  -3   3       39.72       39.16      5.02 o 
   9  -3   3        8.63        9.06      5.45 o 
  -7  -2   3        4.63        1.45      2.54 o 
  -6  -2   3       15.13       21.13      3.33 o 
  -5  -2   3        0.03        1.40      1.82 o 
  -4  -2   3       78.76       68.51      3.69 o 
  -3  -2   3       27.00       47.20      2.71 o 
  -2  -2   3        6.49        7.04      1.18 o 
  -1  -2   3      324.25      353.85      9.44 o 
   0  -2   3     1326.82     1407.59     20.63 o 
   1  -2   3        3.26        1.89      0.75 o 
   2  -2   3     2834.71     2740.05     25.87 o 
   3  -2   3      158.63      143.11      4.76 o 
   4  -2   3       40.53       57.41      3.63 o 
   5  -2   3       87.24       74.60      4.42 o 
   6  -2   3      278.11      260.56      8.46 o 
   7  -2   3      190.12      181.59      7.76 o 
   8  -2   3        3.50        0.20      3.94 o 
   9  -2   3        2.66        6.96      4.75 o 
  10  -2   3       19.16       26.48      6.95 o 
  -9  -1   3        0.00        2.15      5.41 o 
  -8  -1   3        0.03        4.20      4.69 o 
  -7  -1   3       89.19       88.99      5.61 o 
  -6  -1   3       39.76       39.84      3.92 o 
  -5  -1   3       16.13       19.44      2.70 o 
  -4  -1   3      367.66      375.85      8.11 o 
  -3  -1   3       28.92       20.59      2.12 o 
  -2  -1   3      126.32      131.75      3.74 o 
  -1  -1   3      366.13      399.74      5.74 o 
   0  -1   3        6.48       12.82      1.09 o 
   1  -1   3        5.88        3.85      0.88 o 
   3  -1   3       17.94       27.43      2.34 o 
   4  -1   3      449.66      370.38      8.09 o 
   5  -1   3      901.84      853.12     14.15 o 
   6  -1   3       45.87       40.57      3.87 o 
   7  -1   3      373.90      357.44     14.79 o 
   8  -1   3       13.48        7.17      3.83 o 
   9  -1   3       33.76       39.93      7.05 o 
  10  -1   3        0.09        2.01      5.13 o 
  -9   0   3        0.14        8.02      5.90 o 
  -8   0   3        2.69       -4.07      4.07 o 
  -7   0   3       38.50       48.53      7.31 o 
  -6   0   3       27.81       27.85      5.52 o 
  -5   0   3      205.50      231.98      7.15 o 
  -4   0   3      201.29      222.18      6.37 o 
  -3   0   3      406.25      410.11      9.02 o 
  -2   0   3      577.78      514.58      8.11 o 
  -1   0   3     3809.64     4135.73     48.34 o 
   0   0   3     4010.44     4072.90     32.47 o 
   1   0   3     1234.91     1238.80     33.01 o 
   2   0   3     5513.62     5297.92     36.52 o 
   3   0   3     1385.96     1485.37     16.86 o 
   4   0   3       13.04       20.37      2.37 o 
   5   0   3      113.09      103.02      2.98 o 
   6   0   3       16.66       17.78      4.44 o 
   7   0   3        9.39       16.32      4.67 o 
   8   0   3       66.98       55.73      7.30 o 
   9   0   3        8.90        9.88      5.56 o 
  10   0   3        4.59        1.26      5.12 o 
  -9   1   3       26.51       26.08      8.15 o 
  -8   1   3       27.73       37.04      7.61 o 
  -7   1   3        0.82       -0.33      4.00 o 
  -6   1   3       10.30       10.40      4.57 o 
  -5   1   3      171.31      159.35      6.82 o 
  -4   1   3      392.82      401.69     10.41 o 
  -3   1   3      869.10      868.51     12.40 o 
  -2   1   3       72.52       81.00      4.88 o 
  -1   1   3       11.13        6.14      1.99 o 
   0   1   3     8968.00     9219.36     69.52 o 
   1   1   3      418.99      430.83      6.37 o 
   2   1   3     6182.94     6347.66     40.77 o 
   3   1   3      157.21      154.18      4.60 o 
   4   1   3     1085.35     1074.79     20.74 o 
   5   1   3      374.51      395.50      7.36 o 
   6   1   3       28.37       26.40      4.76 o 
   7   1   3      112.12      135.96      9.28 o 
   8   1   3        0.29       -2.99      3.20 o 
   9   1   3       11.84        9.88      5.55 o 
  10   1   3        0.41       -4.60      4.60 o 
  -9   2   3        0.54        0.95      6.03 o 
  -8   2   3        0.11        6.53      5.76 o 
  -7   2   3        1.59        1.86      4.62 o 
  -6   2   3      167.03      167.45     11.27 o 
  -5   2   3      374.04      374.92      9.27 o 
  -4   2   3       59.33       68.43      4.14 o 
  -3   2   3        0.61        5.05      1.51 o 
  -2   2   3      825.12      803.74     11.50 o 
  -1   2   3     1722.11     1740.71     18.32 o 
   0   2   3     1680.80     1942.81     22.99 o 
   1   2   3      372.47      379.55      8.59 o 
   2   2   3     1593.16     1699.15     24.96 o 
   3   2   3      215.96      173.26      7.01 o 
   4   2   3     1088.67     1106.90     21.33 o 
   5   2   3      122.45      129.16      7.52 o 
   6   2   3       66.86       55.13      3.64 o 
   7   2   3      187.69      203.15     11.35 o 
   8   2   3        1.27        2.72      4.46 o 
   9   2   3        0.61       -1.34      4.20 o 
  10   2   3       18.35       26.24      7.16 o 
  11   2   3        0.70        1.79      6.09 o 
  -8   3   3        2.75        5.08      5.63 o 
  -7   3   3       93.11      120.65     11.17 o 
  -6   3   3       17.69       18.88      6.06 o 
  -5   3   3        1.31        2.92      3.90 o 
  -4   3   3       14.56       11.95      2.35 o 
  -3   3   3        1.14        1.92      1.32 o 
  -2   3   3      234.88      231.04      6.15 o 
  -1   3   3      325.07      379.07      8.82 o 
   0   3   3       38.04       39.65      3.18 o 
   1   3   3        8.27       22.56      3.00 o 
   2   3   3        1.37       -1.11      1.11 o 
   3   3   3       98.75      103.03      5.88 o 
   4   3   3      351.89      317.87     10.59 o 
   5   3   3      110.08      112.20      7.03 o 
   6   3   3      103.70      125.42      8.74 o 
   7   3   3      169.00      175.33      6.83 o 
   8   3   3        0.49       -1.13      3.31 o 
   9   3   3        7.90        7.44      5.16 o 
  10   3   3        0.35       -2.47      4.59 o 
  11   3   3        0.02        1.88      5.66 o 
  -7   4   3        1.40        2.30      5.27 o 
  -6   4   3       13.16       15.24      5.96 o 
  -5   4   3        0.16        8.05      4.34 o 
  -4   4   3        6.19       -0.10      3.54 o 
  -3   4   3       53.44       51.26      3.74 o 
  -2   4   3      125.59      140.67      5.12 o 
  -1   4   3        0.29       -0.47      0.91 o 
   0   4   3      223.48      230.48      9.14 o 
   1   4   3      135.29      123.20      6.40 o 
   2   4   3      190.54      158.38      7.00 o 
   3   4   3       28.11       19.86      3.26 o 
   4   4   3      121.99      126.41      7.10 o 
   5   4   3        3.18        2.27      2.85 o 
   6   4   3        8.53       10.36      2.53 o 
   7   4   3       37.92       42.93      4.11 o 
   8   4   3       43.44       37.60     16.58 o 
   9   4   3       72.54       61.69      8.74 o 
  10   4   3        9.20       10.73      6.14 o 
  11   4   3        7.45        8.97      6.82 o 
  -7   5   3       14.40        6.62      5.67 o 
  -6   5   3        0.03       -1.31      4.61 o 
  -5   5   3       14.38        7.23      4.37 o 
  -4   5   3        7.51        6.89      4.35 o 
  -3   5   3        3.78        8.74      3.83 o 
  -2   5   3        5.30        0.70      2.43 o 
  -1   5   3       15.63       11.49      3.17 o 
   0   5   3      147.61      139.66      7.74 o 
   1   5   3        0.02        1.35      1.82 o 
   2   5   3      152.32      161.68      7.49 o 
   3   5   3        3.18        1.08      1.84 o 
   4   5   3       51.19       54.06      5.31 o 
   5   5   3        0.57        3.55      3.03 o 
   6   5   3      310.07      322.93      9.14 o 
   7   5   3        0.02       -1.00      2.84 o 
   8   5   3        0.55       -0.13      2.40 o 
   9   5   3       17.10       26.81      7.01 o 
  10   5   3       17.41       10.05      6.73 o 
  11   5   3       24.89       20.32      7.86 o 
  -6   6   3        4.64       13.39      6.25 o 
  -5   6   3        0.63        9.09      4.48 o 
  -4   6   3       29.85       42.78      7.18 o 
  -3   6   3        0.18       -0.98      3.16 o 
  -2   6   3        0.29        1.22      3.01 o 
  -1   6   3       48.80       40.02      5.53 o 
   0   6   3       59.38       76.43      6.85 o 
   1   6   3      365.57      345.93     12.39 o 
   2   6   3        0.64       -0.12      2.25 o 
   3   6   3      311.49      277.81     10.93 o 
   4   6   3      272.85      278.32     11.53 o 
   5   6   3      254.20      242.52     11.26 o 
   6   6   3        0.90        1.48      2.25 o 
   7   6   3        0.02        0.49      2.23 o 
   8   6   3        4.74        2.80      3.78 o 
   9   6   3       42.12       46.74      5.45 o 
  10   6   3       29.14       29.64      8.40 o 
  -5   7   3        8.61       11.59      5.48 o 
  -4   7   3        0.63        0.08      3.47 o 
  -3   7   3      118.96      131.03     10.17 o 
  -2   7   3      310.09      311.08     14.38 o 
  -1   7   3      192.46      205.22     11.48 o 
   0   7   3      416.08      414.43     15.43 o 
   1   7   3      258.39      254.67     11.19 o 
   2   7   3       39.63       30.04      4.80 o 
   3   7   3       66.15       62.01      6.18 o 
   4   7   3      718.55      717.67     19.37 o 
   5   7   3        5.46       11.79      4.44 o 
   6   7   3      362.33      370.49     10.57 o 
   7   7   3      261.93      283.90     13.74 o 
   8   7   3       47.38       44.10      9.78 o 
   9   7   3        4.32        0.14      3.27 o 
  10   7   3       15.27       26.69      8.40 o 
  -4   8   3       38.27       33.05      7.73 o 
  -3   8   3       12.27       17.31      5.59 o 
  -2   8   3       15.90        6.44      4.33 o 
  -1   8   3       13.44       33.18      6.32 o 
   0   8   3      133.48      159.22     10.67 o 
   1   8   3      563.41      603.27     18.50 o 
   2   8   3      199.90      188.59     10.18 o 
   3   8   3       66.79       74.14      7.27 o 
   4   8   3      491.43      451.82     15.70 o 
   5   8   3       40.64       38.65      4.18 o 
   6   8   3        1.39        3.00      2.59 o 
   7   8   3       10.87       11.27      7.99 o 
   8   8   3        0.83        0.92      3.21 o 
   9   8   3       15.38       27.80      7.17 o 
  -3   9   3        0.80       -0.97      4.86 o 
  -2   9   3       61.23       69.03      9.06 o 
  -1   9   3      170.39      194.24     12.79 o 
   0   9   3        0.08       -3.70      3.70 o 
   1   9   3        1.33        6.88      3.89 o 
   2   9   3       11.35        7.04      4.12 o 
   3   9   3       27.35       24.28      5.33 o 
   4   9   3        0.10        1.65      3.38 o 
   5   9   3       11.93        6.92      3.15 o 
   6   9   3        1.84        2.33      5.86 o 
   7   9   3       44.49       64.41      8.18 o 
   8   9   3        5.19        6.25      4.92 o 
   9   9   3       42.82       43.10      8.66 o 
  -2  10   3       10.27        8.27      6.31 o 
  -1  10   3        1.13       -2.20      5.13 o 
   0  10   3       15.61       11.58      5.01 o 
   1  10   3        0.15       -1.13      3.68 o 
   2  10   3       33.46       29.59      6.06 o 
   3  10   3        2.83        1.86      4.24 o 
   4  10   3       13.89       10.07      3.27 o 
   5  10   3        0.10        4.03      4.00 o 
   6  10   3        0.44       -2.74      3.09 o 
   7  10   3        0.39        4.42      4.12 o 
   8  10   3        2.74        1.53      4.53 o 
  -1  11   3        2.15        7.26      5.80 o 
   0  11   3        1.54        1.86      4.37 o 
   1  11   3        8.79        1.36      4.74 o 
   2  11   3        0.74        3.67      4.96 o 
   3  11   3       20.66       19.98      5.58 o 
   4  11   3       10.08        4.98      4.35 o 
   5  11   3        7.60        2.34      4.29 o 
   6  11   3        4.14       -2.52      3.97 o 
  -2 -11   4        0.10        0.08      5.03 o 
  -1 -11   4       68.29       51.29      8.76 o 
   0 -11   4       42.77       34.67      8.02 o 
  -5 -10   4       15.99       26.23      7.41 o 
  -4 -10   4       47.95       51.69      8.65 o 
  -3 -10   4       42.82       29.15      6.95 o 
  -2 -10   4       57.42       59.12      7.85 o 
  -1 -10   4       19.08       22.31      5.75 o 
   0 -10   4        1.38        9.72      5.46 o 
   1 -10   4       25.06       28.85      7.39 o 
   2 -10   4       42.45       50.24      9.28 o 
   3 -10   4       59.19       58.10      9.81 o 
  -6  -9   4        3.17       -3.01      4.47 o 
  -5  -9   4       20.05       24.37      6.97 o 
  -4  -9   4       72.90       82.25      9.61 o 
  -3  -9   4       20.11       23.66      6.28 o 
  -2  -9   4        0.43        1.23      3.69 o 
  -1  -9   4       28.89       37.58      6.24 o 
   0  -9   4       80.39       94.70      9.95 o 
   1  -9   4       19.56       17.39      5.82 o 
   2  -9   4        7.40        4.78      4.87 o 
   3  -9   4        4.91       12.42      6.45 o 
   4  -9   4        0.05        0.38      5.93 o 
   5  -9   4       20.32       33.87      9.10 o 
  -7  -8   4       21.25       22.52      6.58 o 
  -6  -8   4       60.02       55.49      8.35 o 
  -5  -8   4       23.66       27.85      6.53 o 
  -4  -8   4        7.46       10.72      5.13 o 
  -3  -8   4       39.84       37.60      6.63 o 
  -2  -8   4        8.30        9.73      4.36 o 
  -1  -8   4       54.74       70.11      7.28 o 
   0  -8   4        5.27        3.42      3.54 o 
   1  -8   4        2.20        3.75      4.21 o 
   2  -8   4        0.01       -2.45      3.30 o 
   3  -8   4        1.67       -3.69      3.69 o 
   4  -8   4        0.32       -1.26      5.00 o 
   5  -8   4        0.03        1.26      5.70 o 
   6  -8   4        0.11       -4.64      6.11 o 
  -8  -7   4       11.97        9.40      6.20 o 
  -7  -7   4        5.68        8.12      4.88 o 
  -6  -7   4        3.59        3.18      3.74 o 
  -5  -7   4        1.43        2.22      3.63 o 
  -4  -7   4       84.62       88.46      8.70 o 
  -3  -7   4        1.73       -1.54      3.01 o 
  -2  -7   4       77.48       79.25      7.62 o 
  -1  -7   4       14.69       18.24      4.32 o 
   0  -7   4      140.00      135.29      8.14 o 
   1  -7   4       26.53       25.92      3.35 o 
   2  -7   4       32.37       28.82      6.14 o 
   3  -7   4       19.64       22.75      5.97 o 
   4  -7   4        2.80       10.09      5.47 o 
   5  -7   4        0.21        8.43      5.62 o 
   6  -7   4        3.75        6.11      6.12 o 
   7  -7   4        0.11        0.17      3.94 o 
  -8  -6   4        0.53       -3.51      4.04 o 
  -7  -6   4        4.60        6.41      4.64 o 
  -6  -6   4       38.14       33.44      6.42 o 
  -5  -6   4       46.38       35.47      6.08 o 
  -4  -6   4       34.06       26.37      5.56 o 
  -3  -6   4      199.01      182.71     10.47 o 
  -2  -6   4        0.16       -1.44      2.34 o 
  -1  -6   4        3.12        1.60      2.56 o 
   0  -6   4       16.09       22.81      4.00 o 
   1  -6   4       54.22       70.50      4.36 o 
   2  -6   4       30.98       42.50      6.33 o 
   3  -6   4        1.13        4.92      3.84 o 
   4  -6   4        0.35        1.08      2.32 o 
   5  -6   4       55.67       61.78     14.02 o 
   6  -6   4        7.60       10.67      3.84 o 
   7  -6   4        6.16       20.34      4.64 o 
   8  -6   4        0.58        4.15      6.74 o 
  -9  -5   4        5.43        3.24      5.01 o 
  -8  -5   4        1.05        4.49      4.76 o 
  -7  -5   4        0.49       -0.76      3.26 o 
  -6  -5   4        0.14       -0.39      3.26 o 
  -5  -5   4       34.01       41.09      6.21 o 
  -4  -5   4        3.64       -0.15      2.85 o 
  -3  -5   4       33.40       42.86      5.47 o 
  -2  -5   4       97.42       82.07      6.66 o 
  -1  -5   4      112.69      106.64      6.88 o 
   0  -5   4       62.90       70.97      5.49 o 
   1  -5   4      321.86      357.15     12.96 o 
   2  -5   4        0.86        2.39      1.33 o 
   3  -5   4        6.11        3.93      3.52 o 
   4  -5   4        7.79        4.67      2.30 o 
   5  -5   4      159.54      162.59      7.26 o 
   6  -5   4      155.25      154.90      9.37 o 
   7  -5   4        0.06        1.82      3.07 o 
   8  -5   4        6.08        1.69      3.54 o 
   9  -5   4        7.72        4.32      7.21 o 
  -8  -4   4        4.67        7.63      4.88 o 
  -7  -4   4        9.60       12.03      5.09 o 
  -6  -4   4       51.79       39.87      6.24 o 
  -5  -4   4      255.83      269.23     12.24 o 
  -4  -4   4       14.90       19.89      4.54 o 
  -3  -4   4       53.28       55.02      5.58 o 
  -2  -4   4      258.09      224.48      9.53 o 
  -1  -4   4      175.94      168.68      7.78 o 
   0  -4   4      519.75      491.16      6.83 o 
   1  -4   4        8.21       11.71      1.40 o 
   2  -4   4      169.86      179.59      4.38 o 
   3  -4   4      445.96      409.30      9.29 o 
   4  -4   4      484.80      498.33     11.11 o 
   5  -4   4      243.66      222.51      7.90 o 
   6  -4   4       13.51       12.62      3.27 o 
   7  -4   4       21.32       14.65      3.74 o 
   8  -4   4       77.20       82.80      6.83 o 
   9  -4   4       17.99       17.79      4.75 o 
  -8  -3   4        7.30        5.53      4.49 o 
  -7  -3   4        4.48        8.40      4.50 o 
  -6  -3   4       27.79       25.07      5.39 o 
  -5  -3   4        0.81        5.03      3.62 o 
  -4  -3   4      129.90      118.52      7.97 o 
  -3  -3   4      125.93      137.73      4.21 o 
  -2  -3   4      683.40      663.48      8.19 o 
  -1  -3   4      383.25      539.00     13.49 o 
   0  -3   4      394.51      393.01     10.62 o 
   1  -3   4      347.26      339.87      5.28 o 
   2  -3   4     1697.41     1778.08     15.23 o 
   3  -3   4      277.67      247.51      4.41 o 
   4  -3   4       16.55       15.45      2.55 o 
   5  -3   4      283.06      271.62      8.31 o 
   6  -3   4       73.51       69.29      5.15 o 
   7  -3   4      103.72      101.91      6.48 o 
   8  -3   4        0.12       -0.46      3.25 o 
   9  -3   4        0.02        3.56      3.93 o 
  -7  -2   4       19.47       20.29      5.24 o 
  -6  -2   4       35.37       27.73      5.27 o 
  -5  -2   4      340.34      325.16      8.57 o 
  -4  -2   4      129.22      123.90      4.90 o 
  -3  -2   4       20.95       25.22      3.16 o 
  -2  -2   4      523.81      552.21      8.01 o 
  -1  -2   4      151.41      114.44      6.07 o 
   0  -2   4     3162.46     3253.13     41.18 o 
   1  -2   4     1644.87     1741.99     14.03 o 
   2  -2   4      111.05      158.37      3.41 o 
   3  -2   4      137.37      123.83      6.95 o 
   4  -2   4       15.90       13.42      2.29 o 
   5  -2   4        1.47        0.58      1.71 o 
   6  -2   4        6.12        4.93      2.38 o 
   7  -2   4        3.15        3.90      2.95 o 
   8  -2   4        0.96        3.13      2.97 o 
   9  -2   4       25.12       16.60      5.58 o 
  10  -2   4        5.20       11.06      5.23 o 
  -7  -1   4        3.59        4.43      2.93 o 
  -6  -1   4       46.88       53.72      8.25 o 
  -5  -1   4      769.56      764.97     22.79 o 
  -4  -1   4        4.81        3.14      1.82 o 
  -3  -1   4      836.89      827.10     14.01 o 
  -2  -1   4      851.28      842.32     11.04 o 
  -1  -1   4       48.40       62.83      2.46 o 
   0  -1   4        0.89       -0.07      1.63 o 
   1  -1   4        7.75        6.02      0.97 o 
   2  -1   4        9.57       12.87      1.27 o 
   3  -1   4      183.37      170.79      3.37 o 
   4  -1   4      718.82      727.98     12.00 o 
   5  -1   4       40.61       35.95      3.46 o 
   6  -1   4      236.52      237.59      7.98 o 
   7  -1   4        1.67       -0.43      2.38 o 
   8  -1   4        0.02        0.06      3.47 o 
   9  -1   4        4.06        3.34      4.28 o 
  10  -1   4        0.26        3.38      4.42 o 
  -8   0   4       74.03       98.92     10.42 o 
  -7   0   4       19.22       21.36      5.91 o 
  -6   0   4        8.96        8.85      2.83 o 
  -5   0   4       15.03       20.29      3.22 o 
  -4   0   4      120.64      120.02      5.88 o 
  -3   0   4       57.47       60.61      3.45 o 
  -2   0   4       61.36       50.65      2.80 o 
  -1   0   4        3.24        0.96      1.66 o 
   0   0   4     1899.24     2076.38     15.84 o 
   1   0   4       35.23       28.78      2.54 o 
   2   0   4      268.98      284.05      5.05 o 
   3   0   4      544.98      521.67      6.47 o 
   4   0   4      533.95      464.04      9.31 o 
   5   0   4      204.08      213.94      6.76 o 
   6   0   4      145.63      151.85      8.80 o 
   7   0   4       87.87       79.32      7.68 o 
   8   0   4       21.45       20.33      5.18 o 
   9   0   4        3.02       -2.39      3.82 o 
  10   0   4        2.32       10.32      5.48 o 
  -9   1   4        1.54       -1.46      6.33 o 
  -8   1   4        4.63       -0.86      5.05 o 
  -7   1   4       33.62       40.47      7.49 o 
  -6   1   4       88.29       91.53      8.72 o 
  -5   1   4       41.69       41.48      4.38 o 
  -4   1   4       82.62       99.34      4.90 o 
  -3   1   4        0.37       -1.16      1.16 o 
  -2   1   4      104.21      133.20      4.55 o 
  -1   1   4     1293.46     1330.28     15.41 o 
   0   1   4        0.97        1.83      1.48 o 
   1   1   4      254.37      316.89      4.56 o 
   2   1   4        0.35        6.44      1.06 o 
   3   1   4       67.33       86.09      3.61 o 
   4   1   4      128.65      110.17      4.49 o 
   5   1   4      112.20      120.53      7.67 o 
   6   1   4       51.07       44.67      5.88 o 
   7   1   4       25.61       27.85      5.65 o 
   8   1   4        0.90        2.62      4.15 o 
   9   1   4        0.19        2.14      4.50 o 
  10   1   4        2.07        0.51      5.21 o 
  -8   2   4        3.57        1.04      5.63 o 
  -7   2   4        6.48       11.87      6.08 o 
  -6   2   4        1.90       -2.59      3.61 o 
  -5   2   4        2.89        2.87      1.95 o 
  -4   2   4      150.79      146.88      5.88 o 
  -3   2   4      100.16       91.66      4.38 o 
  -2   2   4       87.13      103.24      4.33 o 
  -1   2   4      364.09      383.15      7.69 o 
   0   2   4      195.04      227.13      5.57 o 
   1   2   4      741.31      869.12     11.50 o 
   2   2   4      220.01      259.20      5.71 o 
   3   2   4      162.09      177.54      7.47 o 
   4   2   4      926.40      806.28     17.86 o 
   5   2   4      218.99      170.54      8.45 o 
   6   2   4       30.54       27.52      2.89 o 
   7   2   4      118.09      128.16      9.79 o 
   8   2   4        1.97       -0.56      3.95 o 
   9   2   4       35.64       43.76      7.59 o 
  10   2   4       74.17       77.56      9.91 o 
  11   2   4       11.56       10.92      6.70 o 
  -8   3   4       10.95       12.92      6.95 o 
  -7   3   4        2.93        3.71      5.23 o 
  -6   3   4       19.79       25.14      6.34 o 
  -5   3   4       48.59       43.93      6.65 o 
  -4   3   4        7.01        1.55      1.44 o 
  -3   3   4       39.14       44.35      4.00 o 
  -2   3   4      111.93      114.62      5.04 o 
  -1   3   4      554.46      653.37     10.99 o 
   0   3   4        1.12        3.10      3.03 o 
   1   3   4      108.03       82.38      3.65 o 
   2   3   4       14.82       12.70      2.67 o 
   3   3   4       33.24       25.77      3.63 o 
   4   3   4     1868.79     1802.13     30.18 o 
   5   3   4      113.02      118.46      7.52 o 
   6   3   4        1.33       -1.28      3.03 o 
   7   3   4      217.18      207.12      7.22 o 
   8   3   4      227.31      239.78     13.43 o 
   9   3   4       50.81       52.64      8.18 o 
  10   3   4        0.91        0.25      5.19 o 
  11   3   4        4.01       -2.00      5.76 o 
  -7   4   4        4.44        5.07      5.66 o 
  -6   4   4        4.22        5.36      5.12 o 
  -5   4   4       25.67       31.96      6.61 o 
  -4   4   4       34.36       37.99      3.84 o 
  -3   4   4       67.96       59.15      8.90 o 
  -2   4   4      130.72      111.60      5.12 o 
  -1   4   4       76.00       82.95      4.15 o 
   0   4   4      301.96      298.08     10.96 o 
   1   4   4      570.66      529.87     14.22 o 
   2   4   4      571.99      623.69     15.31 o 
   3   4   4      612.93      531.86     14.19 o 
   4   4   4        3.50        5.18      2.74 o 
   5   4   4      229.17      201.45      9.74 o 
   6   4   4      225.95      237.53     11.85 o 
   7   4   4        9.07       11.43      6.45 o 
   8   4   4        4.03        4.61      4.49 o 
   9   4   4        1.06        3.50      5.09 o 
  10   4   4       13.45       18.76      7.10 o 
  11   4   4       34.52       42.56      9.31 o 
  -6   5   4        0.79        0.24      4.65 o 
  -5   5   4        9.70       10.99      5.57 o 
  -4   5   4        8.97        7.19      4.37 o 
  -3   5   4       96.07       90.86      8.25 o 
  -2   5   4        9.31        7.64      3.50 o 
  -1   5   4      338.12      309.02     12.32 o 
   0   5   4      186.78      181.81      9.37 o 
   1   5   4      171.74      137.96      7.59 o 
   2   5   4        7.20        4.73      2.53 o 
   3   5   4       29.60       31.06      4.35 o 
   4   5   4      449.84      369.04     13.13 o 
   5   5   4      202.86      195.10     10.04 o 
   6   5   4        8.01        3.63      3.93 o 
   7   5   4       85.61       88.44      5.52 o 
   8   5   4       76.13       87.19      5.94 o 
   9   5   4        0.01        3.21      5.34 o 
  10   5   4        0.37        3.21      5.72 o 
  11   5   4        4.42       10.36      7.52 o 
  -6   6   4       43.94       53.68      9.53 o 
  -5   6   4        0.83        2.77      5.04 o 
  -4   6   4       19.43       17.66      5.91 o 
  -3   6   4        6.82        9.09      4.27 o 
  -2   6   4       38.37       30.97      5.57 o 
  -1   6   4      219.38      232.18     11.65 o 
   0   6   4       51.53       56.35      6.43 o 
   1   6   4      104.58       93.04      7.24 o 
   2   6   4      352.19      306.09     11.97 o 
   3   6   4      179.00      160.56      9.00 o 
   4   6   4        9.09       10.29      3.87 o 
   5   6   4      330.12      271.42     12.23 o 
   6   6   4       23.09       25.92      5.42 o 
   7   6   4        6.88        7.68      3.75 o 
   8   6   4       34.23       40.04      5.77 o 
   9   6   4        4.07        5.77      3.42 o 
  10   6   4       34.11       40.88      8.93 o 
  -5   7   4       11.02       17.85      6.01 o 
  -4   7   4       70.51       61.22      8.73 o 
  -3   7   4      130.06      132.04     10.65 o 
  -2   7   4        6.28        4.13      3.41 o 
  -1   7   4      195.66      210.67     11.63 o 
   0   7   4      615.59      668.69     20.77 o 
   1   7   4        4.61        2.36      3.41 o 
   2   7   4       63.89       64.12      6.59 o 
   3   7   4       53.26       51.18      6.23 o 
   4   7   4       12.59       15.09      4.23 o 
   5   7   4      159.44      155.52      9.86 o 
   6   7   4       45.40       36.49      6.25 o 
   7   7   4        1.24       -2.16      2.16 o 
   8   7   4       39.08       43.30      4.96 o 
   9   7   4        6.96        6.97      3.85 o 
  10   7   4       10.77       23.85      8.42 o 
  -4   8   4       29.36       28.68      7.23 o 
  -3   8   4       18.50       15.79      5.54 o 
  -2   8   4        1.69        1.58      4.11 o 
  -1   8   4       16.81       21.32      5.77 o 
   0   8   4       41.76       62.54      7.80 o 
   1   8   4       46.76       49.84      6.70 o 
   2   8   4      201.90      190.30     10.77 o 
   3   8   4      233.46      215.98     11.55 o 
   4   8   4        2.67        2.14      3.22 o 
   5   8   4       91.52       94.98      8.60 o 
   6   8   4       11.41        6.04      6.19 o 
   7   8   4        4.11        5.01      2.90 o 
   8   8   4        0.02       -0.94      2.83 o 
   9   8   4        9.85        6.78      4.68 o 
  -3   9   4       22.27       28.11      7.39 o 
  -2   9   4       15.06       14.90      5.86 o 
  -1   9   4       14.94        3.07      4.91 o 
   0   9   4        0.01        1.11      4.67 o 
   1   9   4       10.89       18.76      5.38 o 
   2   9   4        6.15        1.13      3.74 o 
   3   9   4        1.10        3.31      3.69 o 
   4   9   4        1.38        3.52      3.84 o 
   5   9   4       28.81       27.14      6.20 o 
   6   9   4       31.23       33.11      4.47 o 
   7   9   4        0.01       -0.18      2.52 o 
   8   9   4        0.02        1.59      3.08 o 
   9   9   4        0.14       -0.76      4.21 o 
  -2  10   4        0.21        2.25      5.47 o 
  -1  10   4        0.00       -4.47      4.47 o 
   0  10   4        0.11       -3.81      3.81 o 
   1  10   4        0.07       -3.63      3.63 o 
   2  10   4        2.95        1.14      4.22 o 
   3  10   4       70.02       83.12      8.79 o 
   4  10   4       33.30       30.43      6.13 o 
   5  10   4        2.98        4.26      2.96 o 
   6  10   4        0.64       -1.04      2.41 o 
   7  10   4       13.32       17.87      5.10 o 
   8  10   4       28.10       49.37      8.19 o 
   0  11   4       12.01       24.18      6.74 o 
   1  11   4       12.49        4.67      5.17 o 
   2  11   4        0.16        6.80      5.19 o 
   3  11   4        4.20        0.68      4.69 o 
   4  11   4        6.86        7.74      3.32 o 
   5  11   4        1.55        0.39      4.00 o 
   6  11   4       18.16       20.61      6.18 o 
  -4 -10   5       20.45       15.30      6.22 o 
  -3 -10   5        0.93       -4.34      4.34 o 
  -2 -10   5        3.71        1.44      4.61 o 
   0 -10   5        0.67        3.84      5.10 o 
   1 -10   5       11.69        6.28      5.87 o 
   2 -10   5        3.75        6.33      5.82 o 
   3 -10   5        1.26        6.10      6.80 o 
  -6  -9   5       15.65       15.45      7.10 o 
  -5  -9   5        3.45        2.60      5.37 o 
  -4  -9   5        1.04       -3.80      3.80 o 
  -3  -9   5        0.69        0.90      4.49 o 
  -2  -9   5        6.03        6.12      4.53 o 
  -1  -9   5        0.03       -2.60      3.32 o 
   0  -9   5        0.01        5.18      4.73 o 
   1  -9   5        2.25       -0.45      4.01 o 
   2  -9   5        0.30        0.49      4.43 o 
   3  -9   5       16.47       11.18      6.16 o 
   4  -9   5        0.04        5.15      6.19 o 
  -6  -8   5        1.37       -3.28      3.28 o 
  -5  -8   5        4.04       -1.78      3.94 o 
  -4  -8   5        1.99       -2.32      3.62 o 
  -3  -8   5       29.27       18.14      5.77 o 
  -2  -8   5        3.76        1.47      3.52 o 
  -1  -8   5        0.26        1.72      3.50 o 
   0  -8   5        3.98        7.16      2.93 o 
   1  -8   5        2.36        1.01      3.93 o 
   2  -8   5       45.55       42.38      7.89 o 
   3  -8   5        0.95        4.78      4.94 o 
   4  -8   5       26.74       32.49      8.05 o 
   5  -8   5       17.54       13.01      7.07 o 
   6  -8   5       12.28       22.15      8.43 o 
  -7  -7   5        0.31       -1.56      3.99 o 
  -6  -7   5        1.21        1.07      3.99 o 
  -5  -7   5        0.04       -0.48      3.82 o 
  -4  -7   5       14.57       22.73      5.55 o 
  -3  -7   5        8.71        5.06      3.97 o 
  -2  -7   5       30.13       28.47      5.50 o 
  -1  -7   5       37.84       36.78      5.71 o 
   0  -7   5       40.26       41.80      5.35 o 
   1  -7   5       23.53       22.06      5.94 o 
   2  -7   5       47.05       65.17      8.38 o 
   3  -7   5       20.71       33.92      7.04 o 
   4  -7   5       22.17       26.93      6.75 o 
   5  -7   5        0.01       -4.04      4.04 o 
   6  -7   5        6.50        8.03      6.17 o 
   7  -7   5       31.84       45.07      9.63 o 
  -8  -6   5        0.00       -2.03      4.73 o 
  -7  -6   5        0.76       -0.24      3.96 o 
  -6  -6   5        2.89        4.60      3.89 o 
  -5  -6   5       28.25       28.68      6.22 o 
  -4  -6   5        0.81        2.50      3.64 o 
  -3  -6   5       23.62       26.12      5.58 o 
  -2  -6   5        3.52        4.00      3.50 o 
  -1  -6   5       65.58       65.17      6.40 o 
   0  -6   5      165.21      177.07      9.04 o 
   1  -6   5      529.38      512.54     11.42 o 
   2  -6   5        4.10        9.27      4.47 o 
   3  -6   5        2.04        4.10      4.05 o 
   4  -6   5       20.08       16.39      5.68 o 
   5  -6   5       91.84       94.24     10.30 o 
   6  -6   5       28.54       30.80      4.84 o 
   7  -6   5        1.98        3.31      6.09 o 
   8  -6   5        3.52        5.03      4.79 o 
  -8  -5   5        2.77        7.32      5.49 o 
  -7  -5   5        5.89       -1.44      4.07 o 
  -6  -5   5        0.13       -2.00      3.21 o 
  -5  -5   5      191.33      200.55     11.47 o 
  -4  -5   5      130.65      131.69      9.18 o 
  -3  -5   5       75.58       53.16      6.42 o 
  -2  -5   5      209.22      200.29     10.21 o 
  -1  -5   5       25.90       15.18      3.86 o 
   0  -5   5      554.66      567.13     15.41 o 
   1  -5   5        0.50        1.07      1.68 o 
   2  -5   5       25.41       25.06      3.20 o 
   3  -5   5       40.07       38.52      6.06 o 
   4  -5   5      474.82      461.23     11.36 o 
   5  -5   5      177.47      190.24      7.92 o 
   6  -5   5        6.43        2.69      2.83 o 
   7  -5   5       74.89       84.05      6.66 o 
   8  -5   5       11.97       12.78      4.20 o 
   9  -5   5        0.78       -0.07      6.70 o 
  -8  -4   5       13.90       19.86      6.19 o 
  -7  -4   5       67.81       83.55      9.04 o 
  -6  -4   5       54.73       49.26      7.16 o 
  -5  -4   5        5.42        5.56      3.85 o 
  -4  -4   5      261.46      239.17     11.72 o 
  -3  -4   5      219.65      225.60     10.67 o 
  -2  -4   5      551.67      486.50     14.93 o 
  -1  -4   5      448.33      484.34     14.09 o 
   0  -4   5        0.02        2.04      2.37 o 
   1  -4   5     1441.84     1354.21     17.96 o 
   2  -4   5      598.77      662.74      9.03 o 
   3  -4   5       24.40       17.02      2.54 o 
   4  -4   5       23.97       26.96      5.16 o 
   5  -4   5        0.05       -1.92      1.92 o 
   6  -4   5       31.78       31.76      4.17 o 
   7  -4   5       81.34       67.68      5.81 o 
   8  -4   5       26.40       27.31      5.28 o 
   9  -4   5        0.08       -0.29      3.46 o 
  -8  -3   5        1.07        3.05      4.38 o 
  -7  -3   5        2.69       10.04      4.62 o 
  -6  -3   5       15.06       11.10      4.40 o 
  -5  -3   5      192.17      169.62     10.27 o 
  -4  -3   5      205.27      225.93     11.34 o 
  -3  -3   5      165.23      156.94      9.00 o 
  -2  -3   5      315.43      321.11     11.81 o 
  -1  -3   5      426.73      443.88     13.11 o 
   0  -3   5      100.34      101.13      6.07 o 
   1  -3   5       20.59       19.93      1.82 o 
   2  -3   5      198.71      189.24      6.03 o 
   3  -3   5       10.87        9.53      1.44 o 
   4  -3   5      316.34      315.00     12.99 o 
   5  -3   5       67.62       65.86      4.64 o 
   6  -3   5       23.89       20.41      3.48 o 
   7  -3   5        3.21        3.15      2.63 o 
   8  -3   5        9.61       11.23      3.66 o 
   9  -3   5        1.79        5.99      3.61 o 
  -7  -2   5       27.83       40.57      6.64 o 
  -6  -2   5       51.58       49.96      6.69 o 
  -5  -2   5        0.94       -2.84      3.09 o 
  -4  -2   5        0.07       -2.44      2.77 o 
  -3  -2   5        5.67        5.75      1.63 o 
  -2  -2   5       30.05       25.80      2.65 o 
  -1  -2   5       71.85       65.39      2.19 o 
   0  -2   5      209.37      206.38      7.96 o 
   1  -2   5      298.99      286.09      4.53 o 
   2  -2   5       71.40       64.30      2.54 o 
   3  -2   5      195.23      192.15      4.10 o 
   4  -2   5        3.74       -0.86      1.47 o 
   5  -2   5       47.10       43.92      3.78 o 
   6  -2   5        1.90        2.57      2.90 o 
   7  -2   5       12.73       20.81      3.75 o 
   8  -2   5        1.03        3.05      2.94 o 
   9  -2   5        1.69        1.99      3.98 o 
  10  -2   5        0.84       -2.58      3.89 o 
  -7  -1   5       21.79       19.55      5.68 o 
  -6  -1   5        0.11       -1.98      2.95 o 
  -5  -1   5        4.09        1.37      2.00 o 
  -4  -1   5      148.88      144.22      8.11 o 
  -3  -1   5      107.27      104.81      4.30 o 
  -2  -1   5       60.23       85.42      3.53 o 
  -1  -1   5      257.93      250.56      5.20 o 
   0  -1   5      184.60      184.62      4.26 o 
   1  -1   5       53.59       74.81      2.48 o 
   2  -1   5       72.21       73.64      2.56 o 
   3  -1   5       73.70       77.52      3.20 o 
   4  -1   5       82.54       69.92      2.48 o 
   5  -1   5       10.11       11.30      2.55 o 
   6  -1   5       99.12       89.79      6.77 o 
   7  -1   5       12.50        8.88      3.00 o 
   8  -1   5        6.58        7.17      4.24 o 
   9  -1   5       12.78       16.54      5.42 o 
  10  -1   5       11.02        6.22      4.80 o 
  -7   0   5       69.23       77.64      9.11 o 
  -6   0   5       28.09       30.29      4.12 o 
  -5   0   5       32.30       36.50      3.97 o 
  -4   0   5      125.89      122.50     12.34 o 
  -3   0   5       79.44      101.50      4.51 o 
  -2   0   5      315.30      296.35      6.82 o 
  -1   0   5      213.42      214.73      5.90 o 
   0   0   5       12.41       20.25      1.48 o 
   1   0   5        0.41       -0.13      0.78 o 
   2   0   5      391.68      387.13      7.11 o 
   3   0   5        2.92       -0.84      0.84 o 
   4   0   5       13.13        7.46      4.17 o 
   5   0   5       28.18       27.91      3.23 o 
   6   0   5      200.34      198.90      7.34 o 
   7   0   5      350.70      333.28     14.46 o 
   8   0   5       35.24       38.72      6.60 o 
   9   0   5        0.18       -0.54      3.78 o 
  10   0   5       14.45       14.32      5.83 o 
  -8   1   5        0.09       -1.83      5.64 o 
  -7   1   5        1.09        6.58      5.31 o 
  -6   1   5        3.03        6.09      2.87 o 
  -5   1   5       73.76       85.45      8.11 o 
  -4   1   5        0.01       -1.70      1.84 o 
  -3   1   5      106.22      108.70      4.82 o 
  -2   1   5       14.50       23.16      2.48 o 
  -1   1   5       63.06       52.08      3.11 o 
   0   1   5      168.78      173.18      4.93 o 
   1   1   5      375.14      323.60      5.04 o 
   2   1   5      101.36       93.76      2.82 o 
   3   1   5       20.09       19.46      1.89 o 
   4   1   5      841.18      775.69     12.72 o 
   5   1   5      320.77      331.39      8.71 o 
   6   1   5       64.39       47.81      5.93 o 
   7   1   5        1.55       -2.50      3.26 o 
   8   1   5        5.41       12.55      4.88 o 
   9   1   5       51.40       46.54      7.44 o 
  10   1   5       48.39       49.98      8.53 o 
  -8   2   5        0.10       -2.68      5.28 o 
  -7   2   5       25.55       21.08      6.75 o 
  -6   2   5       10.06        4.71      4.51 o 
  -5   2   5       43.11       36.65      9.47 o 
  -4   2   5       10.59        5.16      3.00 o 
  -3   2   5       43.32       50.21      3.79 o 
  -2   2   5       94.74       84.46      4.25 o 
  -1   2   5     1481.17     1457.05     17.99 o 
   0   2   5     1644.44     1704.45     27.74 o 
   1   2   5      101.27      132.13      4.45 o 
   2   2   5       13.14        5.84      1.54 o 
   3   2   5      660.77      662.63     15.55 o 
   4   2   5     2726.65     2697.06     40.32 o 
   5   2   5       93.13       92.68      6.90 o 
   6   2   5       34.17       33.63      5.48 o 
   7   2   5       13.17       13.83      5.00 o 
   8   2   5       56.54       66.27      8.06 o 
   9   2   5       54.78       62.19      8.79 o 
  10   2   5        0.34        5.35      5.75 o 
  11   2   5        3.92        5.76      6.21 o 
  -7   3   5        2.91        4.01      5.44 o 
  -6   3   5       29.70       35.66      7.24 o 
  -5   3   5        2.64       -2.52      3.36 o 
  -4   3   5      176.20      161.11      6.77 o 
  -3   3   5      600.21      603.19     12.16 o 
  -2   3   5      148.43      158.03      5.96 o 
  -1   3   5      148.16      131.48      5.10 o 
   0   3   5     1520.26     1645.16     19.93 o 
   1   3   5      757.32      714.27     11.55 o 
   2   3   5      385.24      299.35     10.32 o 
   3   3   5      540.73      548.27     14.51 o 
   4   3   5      151.06      162.32      8.10 o 
   5   3   5      256.05      235.64     10.57 o 
   6   3   5      488.01      502.24     16.68 o 
   7   3   5      142.70      163.13     10.97 o 
   8   3   5        4.64        3.00      4.02 o 
   9   3   5       13.22       16.32      5.95 o 
  10   3   5        2.11        1.78      5.69 o 
  11   3   5        0.00       -5.06      5.35 o 
  -7   4   5        5.90       -0.46      5.35 o 
  -6   4   5       39.31       33.13      7.85 o 
  -5   4   5       55.68       81.86      9.35 o 
  -4   4   5       14.01       17.18      3.20 o 
  -3   4   5       45.83       38.17      3.94 o 
  -2   4   5        4.13        4.74      2.16 o 
  -1   4   5       36.06       32.00      3.31 o 
   0   4   5      301.60      316.97      8.10 o 
   1   4   5      326.22      360.27     12.35 o 
   2   4   5       60.92       65.57      5.53 o 
   3   4   5      411.50      391.39     12.69 o 
   4   4   5      298.44      297.09     11.56 o 
   5   4   5       96.83      118.90      7.95 o 
   6   4   5       31.93       36.44      5.94 o 
   7   4   5       69.25       60.31      7.30 o 
   8   4   5        0.16       -1.41      4.35 o 
   9   4   5        3.18        7.33      5.44 o 
  10   4   5        0.71        6.70      5.89 o 
  11   4   5        2.25       10.33      7.21 o 
  -6   5   5       13.79       17.05      6.97 o 
  -5   5   5        7.76        2.48      4.74 o 
  -4   5   5       22.22       19.52      5.81 o 
  -3   5   5        5.79        8.67      2.64 o 
  -2   5   5      205.31      229.54      7.80 o 
  -1   5   5       77.46       89.56      7.27 o 
   0   5   5       17.87       21.46      4.78 o 
   1   5   5       90.16       80.35      6.44 o 
   2   5   5       47.39       49.77      5.53 o 
   3   5   5       16.19        8.44      3.16 o 
   4   5   5       17.52       24.77      4.69 o 
   5   5   5        8.23        4.04      3.23 o 
   6   5   5       31.90       27.73      5.36 o 
   7   5   5        0.60        6.01      4.71 o 
   8   5   5       15.91        9.02      2.93 o 
   9   5   5       39.67       35.94      7.72 o 
  10   5   5        1.41       10.63      6.74 o 
  -5   6   5       40.25       45.24      8.71 o 
  -4   6   5       23.68       27.36      7.05 o 
  -3   6   5        2.68        9.07      4.55 o 
  -2   6   5       74.38       81.44      8.06 o 
  -1   6   5        9.64        7.74      3.46 o 
   0   6   5      173.01      175.96     10.57 o 
   1   6   5       84.16       79.61      7.41 o 
   2   6   5       14.61       14.93      4.11 o 
   3   6   5       19.96       21.28      4.52 o 
   4   6   5       11.76       11.00      4.10 o 
   5   6   5        0.69       -0.98      3.14 o 
   6   6   5        1.35        0.58      3.83 o 
   7   6   5       45.49       33.38      6.63 o 
   8   6   5        8.26       11.95      3.31 o 
   9   6   5        0.10       -1.58      2.71 o 
  10   6   5       12.15       22.01      7.91 o 
  -4   7   5        0.57       -4.53      4.53 o 
  -3   7   5       25.79       21.49      5.57 o 
  -2   7   5       60.24       49.03      7.30 o 
  -1   7   5        6.87       11.50      4.61 o 
   0   7   5        0.61       -1.47      3.46 o 
   1   7   5        0.06        1.54      3.17 o 
   2   7   5       45.32       46.08      6.26 o 
   3   7   5        5.10        1.90      3.46 o 
   4   7   5        1.34        3.88      3.47 o 
   5   7   5       23.74       17.59      5.07 o 
   6   7   5       77.05       90.35      8.44 o 
   7   7   5        7.01        4.11      4.16 o 
   8   7   5       16.68       20.51      4.25 o 
   9   7   5        0.31       -2.61      6.66 o 
  10   7   5       19.29       11.20      7.24 o 
  -3   8   5        0.48        2.54      4.73 o 
  -2   8   5        6.15       10.76      4.82 o 
  -1   8   5        1.01        3.23      4.14 o 
   0   8   5       64.77       67.23      8.86 o 
   1   8   5       50.42       46.66      6.92 o 
   2   8   5        0.12        4.04      3.79 o 
   3   8   5        0.01       -2.92      2.92 o 
   4   8   5        7.41        6.70      4.07 o 
   5   8   5      176.12      172.31     11.18 o 
   6   8   5       54.92       57.65      7.76 o 
   7   8   5       12.63        5.59      2.79 o 
   8   8   5        0.14        1.55      2.90 o 
   9   8   5       13.11       10.85      3.95 o 
  -2   9   5        0.06       -2.89      4.78 o 
  -1   9   5       54.36       42.44      8.18 o 
   0   9   5       22.95       23.67      6.37 o 
   1   9   5        3.84        7.05      4.53 o 
   2   9   5       84.68       82.48      8.65 o 
   3   9   5      154.56      153.52     10.87 o 
   4   9   5      131.76      135.89     10.14 o 
   5   9   5        8.05       17.26      5.65 o 
   6   9   5        6.87        5.29      4.98 o 
   7   9   5       50.87       56.70      5.51 o 
   8   9   5       50.76       64.76     13.85 o 
   9   9   5        5.26       10.96      4.16 o 
  -1  10   5        0.16       -1.70      5.45 o 
   0  10   5       21.71       21.52      6.51 o 
   1  10   5       14.40       11.82      5.50 o 
   2  10   5       22.22       22.48      6.26 o 
   3  10   5       36.39       45.18      7.74 o 
   4  10   5       36.56       34.06      6.77 o 
   5  10   5        9.48        6.14      5.23 o 
   6  10   5       15.05       14.50      3.69 o 
   7  10   5       14.54        8.52      3.47 o 
   8  10   5        0.23       -1.35      8.54 o 
   1  11   5        4.54        1.35      5.35 o 
   2  11   5        2.65        9.41      5.67 o 
   3  11   5       14.44       23.46      6.92 o 
   4  11   5       16.21       32.28      7.04 o 
   5  11   5        0.57       -1.83      4.93 o 
   6  11   5       13.26       11.91      5.39 o 
  -3 -10   6        0.76       -2.48      4.61 o 
  -2 -10   6        0.13       -0.27      4.38 o 
  -1 -10   6       19.07       12.59      6.42 o 
   0 -10   6        0.02       -3.88      5.02 o 
   1 -10   6       15.30       14.69      6.62 o 
   2 -10   6       11.19        6.81      7.01 o 
  -5  -9   6        0.96        2.45      5.61 o 
  -4  -9   6       23.47       26.75      7.66 o 
  -3  -9   6       15.93       13.58      6.01 o 
  -2  -9   6        0.61       -1.45      4.07 o 
  -1  -9   6        9.59       13.95      5.10 o 
   0  -9   6       54.50       54.89      9.18 o 
   1  -9   6       34.67       28.88      7.42 o 
   2  -9   6       11.82        4.87      6.19 o 
   3  -9   6        5.73        7.58      6.02 o 
   4  -9   6        8.25       10.01      6.92 o 
  -6  -8   6       11.49       19.41      6.61 o 
  -5  -8   6       10.95       14.88      6.07 o 
  -4  -8   6        0.06        2.64      4.34 o 
  -3  -8   6       23.78       28.83      6.79 o 
  -2  -8   6      120.81      137.55     10.75 o 
  -1  -8   6       29.22       29.57      6.04 o 
   0  -8   6       15.98       11.71      6.60 o 
   1  -8   6        1.33        1.57      4.24 o 
   2  -8   6       49.43       70.30      9.86 o 
   3  -8   6       98.06      120.91     12.27 o 
   4  -8   6       26.63       29.24      7.94 o 
   5  -8   6       12.61       10.49      7.02 o 
   6  -8   6        5.97       -1.16      6.11 o 
  -6  -7   6        5.09        8.15      5.01 o 
  -5  -7   6        2.57        1.99      4.44 o 
  -4  -7   6       26.77       28.53      6.49 o 
  -3  -7   6       47.88       62.29      7.95 o 
  -2  -7   6       13.07       23.10      5.67 o 
  -1  -7   6       16.30       15.13      4.86 o 
   0  -7   6      112.06      121.71      6.82 o 
   1  -7   6      150.79      172.64     12.23 o 
   2  -7   6       15.50       26.38      6.55 o 
   3  -7   6        9.02       12.65      5.62 o 
   4  -7   6        0.55        1.34      4.61 o 
   5  -7   6       33.57       32.82      8.39 o 
   6  -7   6       11.63        4.77      6.31 o 
   7  -7   6        2.05       -0.94      6.26 o 
  -7  -6   6        2.33       -1.15      4.69 o 
  -6  -6   6       23.51       34.59      7.21 o 
  -5  -6   6       30.83       27.60      6.43 o 
  -4  -6   6       64.10       70.25      8.28 o 
  -3  -6   6        0.45        1.13      3.61 o 
  -2  -6   6        2.60        7.44      3.92 o 
  -1  -6   6       57.72       69.92      7.04 o 
   0  -6   6      421.92      409.38     14.29 o 
   1  -6   6        0.83        1.53      3.05 o 
   2  -6   6      127.80      146.38     10.87 o 
   3  -6   6       16.17       17.69      5.57 o 
   4  -6   6        8.96        9.31      5.09 o 
   5  -6   6        0.08       -0.15      4.50 o 
   6  -6   6        1.56        8.14      5.64 o 
   7  -6   6        0.30        0.71      5.36 o 
   8  -6   6        0.57       -2.74      6.37 o 
  -7  -5   6       14.68       20.23      6.50 o 
  -6  -5   6       54.12       62.57      8.42 o 
  -5  -5   6       31.20       33.50      6.56 o 
  -4  -5   6      267.50      260.74     13.24 o 
  -3  -5   6      410.67      386.53     15.48 o 
  -2  -5   6       69.79       75.82      7.50 o 
  -1  -5   6      239.12      242.99     11.19 o 
   0  -5   6       26.07       34.06      4.99 o 
   1  -5   6       74.76       82.52      6.48 o 
   2  -5   6        7.76        7.86      3.90 o 
   3  -5   6      468.12      420.52     17.11 o 
   4  -5   6       15.63        9.97      4.84 o 
   5  -5   6       22.01       13.37      5.84 o 
   6  -5   6       29.76       26.35      6.95 o 
   7  -5   6        1.43        3.81      3.18 o 
   8  -5   6        2.05        2.43      7.54 o 
  -8  -4   6        2.07        0.66      4.49 o 
  -7  -4   6        1.04        0.32      4.21 o 
  -6  -4   6      130.39      110.47      9.99 o 
  -5  -4   6       41.93       41.49      6.66 o 
  -4  -4   6      120.01      116.38      9.04 o 
  -3  -4   6        2.17        3.24      3.76 o 
  -2  -4   6       27.15       37.00      5.66 o 
  -1  -4   6      141.44      157.57      8.98 o 
   0  -4   6      535.18      528.18     15.08 o 
   1  -4   6        2.34        3.89      1.98 o 
   2  -4   6        0.96       -0.93      1.55 o 
   3  -4   6      445.76      411.14     15.73 o 
   4  -4   6        4.74        5.84      4.47 o 
   5  -4   6       81.04       84.43      8.80 o 
   6  -4   6        7.63        6.16      3.07 o 
   7  -4   6      139.15      136.27      7.45 o 
   8  -4   6       22.10       27.77      4.91 o 
   9  -4   6        5.71       -2.39      3.46 o 
  -8  -3   6        3.04       17.99      6.17 o 
  -7  -3   6        0.68        4.88      4.65 o 
  -6  -3   6       11.96        4.00      4.36 o 
  -5  -3   6        3.98       -1.95      3.16 o 
  -4  -3   6        5.76        8.40      3.81 o 
  -3  -3   6       36.04       39.41      5.71 o 
  -2  -3   6       53.64       56.68      6.10 o 
  -1  -3   6      124.21      126.05      7.78 o 
   0  -3   6      132.19      150.68      7.89 o 
   1  -3   6      127.27      141.14      5.40 o 
   2  -3   6      351.20      390.95      6.29 o 
   3  -3   6       25.63       22.08      2.56 o 
   4  -3   6       11.94       16.81      3.05 o 
   5  -3   6       10.41       13.55      3.94 o 
   6  -3   6       12.92       18.92      3.49 o 
   7  -3   6       30.19       40.11      6.30 o 
   8  -3   6       65.51       64.39      6.10 o 
   9  -3   6        3.26        4.37      3.72 o 
  -7  -2   6        4.14       10.35      4.90 o 
  -6  -2   6       53.53       43.94      6.85 o 
  -5  -2   6       15.56       29.64      5.84 o 
  -4  -2   6        0.01        1.64      3.26 o 
  -3  -2   6        1.43        3.50      3.34 o 
  -2  -2   6       17.73       15.12      3.83 o 
  -1  -2   6        2.01        3.77      2.56 o 
   0  -2   6      630.11      615.81     11.02 o 
   1  -2   6      422.92      462.07      7.27 o 
   2  -2   6        1.23        2.98      1.19 o 
   3  -2   6      356.32      360.60      9.25 o 
   4  -2   6      392.64      375.26     14.00 o 
   5  -2   6      404.49      395.20     10.17 o 
   6  -2   6       52.96       42.79      4.36 o 
   7  -2   6        5.62        2.64      2.73 o 
   8  -2   6       20.62       21.00      4.18 o 
   9  -2   6       36.59       45.55      6.82 o 
  10  -2   6       22.61       22.53      6.71 o 
  -7  -1   6        0.08        3.76      4.51 o 
  -6  -1   6        0.14        1.94      3.91 o 
  -5  -1   6       12.09       17.92      4.96 o 
  -4  -1   6       24.28       13.83      4.61 o 
  -3  -1   6      103.62       90.60      4.39 o 
  -2  -1   6       81.37       82.38      3.77 o 
  -1  -1   6      159.15      119.53      3.88 o 
   0  -1   6        2.49        1.83      0.95 o 
   1  -1   6       10.69        7.88      1.41 o 
   2  -1   6      970.26     1005.22     10.81 o 
   3  -1   6       39.62       43.19      2.34 o 
   4  -1   6      366.44      317.93      5.74 o 
   5  -1   6        2.37        4.42      2.15 o 
   6  -1   6      282.87      275.22      8.97 o 
   7  -1   6      131.29      128.61      6.82 o 
   8  -1   6        4.57        7.33      3.30 o 
   9  -1   6        6.23       -2.63      3.91 o 
  10  -1   6        9.68       13.98      5.93 o 
  -6   0   6        5.08       10.83      4.89 o 
  -5   0   6        8.60        5.90      2.66 o 
  -4   0   6      172.86      178.36      6.65 o 
  -3   0   6      498.36      477.20     10.02 o 
  -2   0   6       20.38       29.61      2.76 o 
  -1   0   6       69.25       66.45      3.36 o 
   0   0   6       86.84       67.41      2.56 o 
   1   0   6      338.47      314.83      5.41 o 
   2   0   6      147.53      155.68      3.94 o 
   3   0   6       54.87       52.65      2.54 o 
   4   0   6        0.87        0.69      1.02 o 
   5   0   6      196.41      211.01      7.27 o 
   6   0   6       93.41      115.78     12.64 o 
   7   0   6       54.01       45.42      4.74 o 
   8   0   6        0.03        0.89      3.49 o 
   9   0   6       54.90       42.98      7.52 o 
  10   0   6        0.37        1.91      4.46 o 
  -6   1   6       23.48       28.84      4.35 o 
  -5   1   6       82.91       89.19     10.04 o 
  -4   1   6        0.43        1.56      2.61 o 
  -3   1   6        2.90        0.17      2.67 o 
  -2   1   6       51.63       52.04      3.65 o 
  -1   1   6      622.82      648.58     18.08 o 
   0   1   6     1066.38     1172.10     13.95 o 
   1   1   6        0.48        0.43      0.84 o 
   2   1   6      291.39      219.82      4.60 o 
   3   1   6      754.97      749.78      9.33 o 
   4   1   6      572.96      561.12     10.80 o 
   5   1   6        0.55       -1.48      1.59 o 
   6   1   6      167.13      166.46      7.07 o 
   7   1   6       29.30       22.08      5.59 o 
   8   1   6        9.01        8.43      4.95 o 
   9   1   6       23.63       31.04      7.12 o 
  10   1   6        0.28        5.32      4.61 o 
  -7   2   6       13.93       15.07      6.78 o 
  -6   2   6       16.93       26.70      6.74 o 
  -5   2   6       18.89       20.63      3.62 o 
  -4   2   6       90.97       90.44      5.49 o 
  -3   2   6       94.46       98.84      6.82 o 
  -2   2   6       90.72       87.78      7.85 o 
  -1   2   6      104.36      108.54      8.04 o 
   0   2   6     1356.32     1459.29     18.53 o 
   1   2   6      204.79      238.33      5.78 o 
   2   2   6      221.15      202.84      4.46 o 
   3   2   6        2.26        2.39      1.60 o 
   4   2   6       20.05       23.80      4.21 o 
   5   2   6      419.26      382.32     13.59 o 
   6   2   6      234.40      211.12     10.87 o 
   7   2   6       46.87       52.48      7.22 o 
   8   2   6        0.00        3.67      4.24 o 
   9   2   6        2.19        4.78      4.59 o 
  10   2   6        1.95        8.07      5.97 o 
  -7   3   6        2.28        7.31      6.85 o 
  -6   3   6        4.90        4.80      5.34 o 
  -5   3   6       39.37       40.39      7.07 o 
  -4   3   6       58.36       53.83      4.68 o 
  -3   3   6       33.81       36.03      4.58 o 
  -2   3   6      126.00      124.94      5.76 o 
  -1   3   6      465.31      476.73     10.36 o 
   0   3   6        0.03       -0.63      1.91 o 
   1   3   6       19.76       29.89      2.92 o 
   2   3   6       26.34       23.06      2.58 o 
   3   3   6       25.74       28.93      4.01 o 
   4   3   6       20.36       20.89      4.04 o 
   5   3   6        0.46        0.91      3.04 o 
   6   3   6       90.71       98.88      8.28 o 
   7   3   6      115.23      128.98      9.47 o 
   8   3   6        0.01        0.39      3.72 o 
   9   3   6        9.65       14.00      6.38 o 
  10   3   6       12.40       14.65      7.14 o 
  -6   4   6        8.20       10.11      6.34 o 
  -5   4   6        8.94        5.96      4.96 o 
  -4   4   6       18.79       22.69      3.80 o 
  -3   4   6        0.21       -0.25      2.07 o 
  -2   4   6        5.72        4.07      2.36 o 
  -1   4   6        0.90        1.67      2.00 o 
   0   4   6      165.40      196.16      6.96 o 
   1   4   6      135.07      126.70      5.46 o 
   2   4   6      361.72      337.32     12.32 o 
   3   4   6       22.57       18.49      3.72 o 
   4   4   6      355.66      356.67     13.41 o 
   5   4   6       24.39       25.41      4.86 o 
   6   4   6      248.15      241.73     12.23 o 
   7   4   6      206.65      233.44     12.67 o 
   8   4   6        3.88       11.67      5.07 o 
   9   4   6        0.01       -0.24      4.78 o 
  10   4   6        9.62       11.45      6.50 o 
  -6   5   6        0.72        0.43      5.97 o 
  -5   5   6        0.07        0.72      4.80 o 
  -4   5   6        0.86        1.91      4.07 o 
  -3   5   6       25.18       26.65      3.84 o 
  -2   5   6        1.89        4.68      2.26 o 
  -1   5   6        5.28        0.28      4.99 o 
   0   5   6       13.21       12.67      4.48 o 
   1   5   6       95.88      116.20      8.03 o 
   2   5   6       21.30       13.41      3.80 o 
   3   5   6        8.56       13.84      3.71 o 
   4   5   6      244.41      252.26     11.43 o 
   5   5   6       33.22       41.93      6.07 o 
   6   5   6       19.88       25.85      5.69 o 
   7   5   6       14.88       13.61      5.22 o 
   8   5   6       70.30       58.74      8.04 o 
   9   5   6       35.30       42.78      8.28 o 
  10   5   6       11.31       26.23      8.13 o 
  -5   6   6        6.15       11.64      6.34 o 
  -4   6   6        7.62        4.12      5.26 o 
  -3   6   6        4.21       -3.17      3.17 o 
  -2   6   6        0.03       -2.48      3.08 o 
  -1   6   6       19.45       12.31      4.60 o 
   0   6   6       40.20       42.11      6.62 o 
   1   6   6       10.97        7.62      3.66 o 
   2   6   6      115.96      106.98      8.34 o 
   3   6   6      184.06      204.29     11.11 o 
   4   6   6       39.22       51.81      6.33 o 
   5   6   6       27.25       28.73      5.55 o 
   6   6   6      150.46      144.88     10.18 o 
   7   6   6        2.82        4.69      4.65 o 
   8   6   6        9.17       14.37      5.98 o 
   9   6   6        0.17        0.02      5.03 o 
  10   6   6        1.60       -4.83      4.83 o 
  -4   7   6        1.70        2.71      5.24 o 
  -3   7   6       10.05        9.79      5.52 o 
  -2   7   6        7.76       -0.06      3.84 o 
  -1   7   6        8.36       12.43      5.10 o 
   0   7   6      187.89      196.81     12.11 o 
   1   7   6      157.03      161.22     10.71 o 
   2   7   6       70.91       78.69      7.96 o 
   3   7   6        0.02        1.16      3.17 o 
   4   7   6       29.14       39.49      6.11 o 
   5   7   6      215.89      215.78     12.39 o 
   6   7   6      148.43      174.26     11.40 o 
   7   7   6       14.75       12.56      5.65 o 
   8   7   6       33.44       37.62      4.82 o 
   9   7   6       53.31       58.92     12.96 o 
  10   7   6        6.56        0.83      6.37 o 
  -3   8   6       26.64       19.78      6.95 o 
  -2   8   6       21.99       12.56      5.13 o 
  -1   8   6       31.46       29.55      7.02 o 
   0   8   6       13.50       21.43      4.42 o 
   1   8   6       14.47       23.91      5.93 o 
   2   8   6      117.70      129.71      9.80 o 
   3   8   6      156.23      169.11     11.39 o 
   4   8   6      126.21      124.10      9.77 o 
   5   8   6       16.74       19.80      5.77 o 
   6   8   6       36.63       23.55      6.33 o 
   7   8   6       18.57       20.06      6.36 o 
   8   8   6       49.65       42.99      5.19 o 
   9   8   6        6.91        8.33      3.78 o 
  -1   9   6        0.21        6.33      5.21 o 
   0   9   6       13.86        8.64      4.96 o 
   1   9   6       34.85       37.07      7.41 o 
   2   9   6      105.50      111.71     10.29 o 
   3   9   6       39.13       26.64      6.61 o 
   4   9   6       99.76      111.33     10.02 o 
   5   9   6       76.68       75.48      8.94 o 
   6   9   6        3.46       12.60      5.57 o 
   7   9   6        1.10        0.19      5.05 o 
   8   9   6        0.00        2.17      2.91 o 
   9   9   6       12.47       12.47      5.29 o 
   0  10   6        5.68       14.72      6.32 o 
   1  10   6        1.17       -0.41      4.56 o 
   2  10   6       10.07        7.76      5.43 o 
   3  10   6        2.01        0.35      4.12 o 
   4  10   6        0.20       -3.76      3.76 o 
   5  10   6        6.02        4.98      5.22 o 
   6  10   6        3.00       -0.15      5.02 o 
   7  10   6        0.00       -0.98      2.67 o 
   3  11   6        1.38        1.92      5.35 o 
   4  11   6        0.02        3.63      5.35 o 
   5  11   6        3.26        6.81      5.74 o 
  -4  -9   7        7.70       -0.57      5.37 o 
  -3  -9   7        4.91        9.28      5.66 o 
  -2  -9   7       71.34       79.72      9.51 o 
  -1  -9   7       32.68       30.53      4.84 o 
   0  -9   7        1.19        1.17      5.02 o 
   1  -9   7        1.01       -1.51      4.96 o 
   2  -9   7       15.04       29.53      8.60 o 
   3  -9   7       30.37       30.29      9.17 o 
  -5  -8   7       25.13       23.98      7.47 o 
  -4  -8   7       36.49       33.04      7.60 o 
  -3  -8   7        6.51        0.77      4.30 o 
  -2  -8   7       13.56       19.62      5.66 o 
  -1  -8   7        0.34        6.13      4.17 o 
   0  -8   7       23.44       38.88      7.69 o 
   1  -8   7       14.12       14.56      6.29 o 
   2  -8   7       11.32       13.52      6.21 o 
   3  -8   7        8.51        6.21      6.13 o 
   4  -8   7        2.34       -2.42      5.51 o 
   5  -8   7        0.86        4.26      6.63 o 
  -6  -7   7        2.35        8.43      5.12 o 
  -5  -7   7       26.38       19.10      6.37 o 
  -4  -7   7       16.97       13.63      5.69 o 
  -3  -7   7       22.80       28.95      6.65 o 
  -2  -7   7        0.19        1.25      3.81 o 
  -1  -7   7        6.44        7.03      4.54 o 
   0  -7   7        0.10        1.85      2.52 o 
   1  -7   7        1.34       -3.14      3.14 o 
   2  -7   7        1.74       -0.13      4.02 o 
   3  -7   7        2.89        5.61      5.21 o 
   4  -7   7        0.55        3.24      5.15 o 
   5  -7   7        0.24        3.73      5.98 o 
   6  -7   7        5.37       -1.64      5.97 o 
  -6  -6   7        9.07        9.03      5.26 o 
  -5  -6   7        3.52        1.17      4.09 o 
  -4  -6   7       17.45       19.99      6.22 o 
  -3  -6   7       38.46       32.54      6.47 o 
  -2  -6   7       13.49       19.69      5.56 o 
  -1  -6   7        9.89       12.36      4.65 o 
   0  -6   7       11.74        8.33      2.98 o 
   1  -6   7       18.42       10.47      2.92 o 
   2  -6   7        0.17        2.79      3.23 o 
   3  -6   7        0.44       -0.72      4.34 o 
   4  -6   7       12.05       12.29      5.84 o 
   5  -6   7       35.23       32.81      8.08 o 
   6  -6   7       33.50       34.76      8.16 o 
   7  -6   7        1.59       -5.35      5.35 o 
  -7  -5   7        1.67        8.02      5.36 o 
  -6  -5   7        0.00        2.60      4.38 o 
  -5  -5   7       40.34       34.16      6.82 o 
  -4  -5   7       15.01       12.34      5.00 o 
  -3  -5   7       20.99       23.77      5.60 o 
  -2  -5   7      113.23      142.31      9.97 o 
  -1  -5   7      132.34      112.75      9.04 o 
   0  -5   7      247.64      246.06      8.59 o 
   1  -5   7      311.30      333.03     10.70 o 
   2  -5   7      474.82      473.69     18.54 o 
   3  -5   7       58.35       69.06      8.31 o 
   4  -5   7        3.32        2.82      4.09 o 
   5  -5   7       13.26       17.30      6.07 o 
   6  -5   7        1.10        0.96      4.69 o 
   7  -5   7       15.22       21.18      6.80 o 
   8  -5   7        3.60       14.57      6.97 o 
  -7  -4   7       16.36       14.87      6.09 o 
  -6  -4   7        2.87        0.82      4.20 o 
  -5  -4   7      147.51      132.64     10.34 o 
  -4  -4   7        0.79       -0.06      3.30 o 
  -3  -4   7      155.37      171.26     10.76 o 
  -2  -4   7       43.78       40.69      6.28 o 
  -1  -4   7      131.10       99.32      7.96 o 
   0  -4   7        9.52       10.67      2.88 o 
   1  -4   7       37.62       40.76      3.83 o 
   2  -4   7       40.03       30.33      5.12 o 
   3  -4   7       91.56      102.30      8.59 o 
   4  -4   7       65.42       56.32      7.56 o 
   5  -4   7       31.35       29.79      6.54 o 
   6  -4   7      180.07      183.52     12.66 o 
   7  -4   7       94.03       97.55      6.76 o 
   8  -4   7        4.45       11.54      3.99 o 
   9  -4   7       18.71       14.26     11.10 o 
  -7  -3   7        0.20        9.60      5.63 o 
  -6  -3   7        1.00        3.03      4.19 o 
  -5  -3   7       80.26       83.77      8.85 o 
  -4  -3   7        0.75        9.64      4.24 o 
  -3  -3   7       37.43       29.39      5.59 o 
  -2  -3   7        3.59        8.05      4.04 o 
  -1  -3   7      121.29      102.01      7.63 o 
   0  -3   7      564.31      564.80     11.71 o 
   1  -3   7      236.53      235.51      7.35 o 
   2  -3   7       37.39       32.47      3.32 o 
   3  -3   7      150.07      150.73      5.61 o 
   4  -3   7      566.39      571.00     11.86 o 
   5  -3   7      196.07      149.11     18.39 o 
   6  -3   7        0.41        1.25      2.38 o 
   7  -3   7        9.52        8.45      3.10 o 
   8  -3   7        2.08        5.68      3.71 o 
   9  -3   7       19.72       21.33      4.75 o 
  -7  -2   7        3.32        7.92      5.37 o 
  -6  -2   7       40.30       48.36      7.68 o 
  -5  -2   7       26.76       20.41      5.52 o 
  -4  -2   7       27.63       28.87      5.78 o 
  -3  -2   7       49.98       53.52      6.65 o 
  -2  -2   7      349.50      322.71     13.05 o 
  -1  -2   7      455.15      478.46     15.24 o 
   0  -2   7       64.00       57.23      5.96 o 
   1  -2   7        5.36        4.39      1.96 o 
   2  -2   7      912.68      898.05     14.00 o 
   3  -2   7      147.38      143.91      4.18 o 
   4  -2   7      145.86      158.39      6.20 o 
   5  -2   7       17.91       15.99      3.09 o 
   6  -2   7       26.45       28.48      3.79 o 
   7  -2   7       51.92       52.68      5.12 o 
   8  -2   7        0.26        2.38      3.07 o 
   9  -2   7        4.19        2.65      3.21 o 
  10  -2   7        2.01        6.17      5.26 o 
  -7  -1   7       16.44       14.24      5.76 o 
  -6  -1   7        0.23        4.00      4.22 o 
  -5  -1   7       12.90       10.25      4.69 o 
  -4  -1   7       55.77       56.94      6.98 o 
  -3  -1   7      268.07      249.48     12.11 o 
  -2  -1   7       75.47       67.96      6.79 o 
  -1  -1   7      223.19      199.84      9.60 o 
   0  -1   7       71.78       68.29      2.83 o 
   1  -1   7      126.61      124.96      3.68 o 
   2  -1   7       52.77       60.91      2.87 o 
   3  -1   7        0.33        0.77      1.24 o 
   4  -1   7        4.68        1.24      0.99 o 
   5  -1   7       45.98       45.43      4.14 o 
   6  -1   7       28.87       22.39      5.85 o 
   7  -1   7       18.12        8.96      3.12 o 
   8  -1   7        1.46       -2.91      2.91 o 
   9  -1   7        3.66        3.64      4.28 o 
  10  -1   7        2.31        1.48      4.79 o 
  -6   0   7       11.58        8.03      4.90 o 
  -5   0   7       65.81       53.80      7.19 o 
  -4   0   7        2.99        2.79      3.29 o 
  -3   0   7       49.89       42.27      5.97 o 
  -2   0   7      157.19      166.44      5.89 o 
  -1   0   7      159.34      170.79      5.45 o 
   0   0   7       14.83       19.51      1.83 o 
   1   0   7      231.40      231.60      4.93 o 
   2   0   7        3.78        3.80      1.10 o 
   3   0   7        0.15       -0.20      0.94 o 
   4   0   7      156.61      135.68      5.11 o 
   5   0   7        2.28        1.85      2.29 o 
   6   0   7       56.82       54.28      7.16 o 
   7   0   7        3.84        4.67      2.81 o 
   8   0   7        4.72        7.66      3.22 o 
   9   0   7        0.19        0.17      4.05 o 
  10   0   7        0.04        3.80      5.12 o 
  -6   1   7        2.20        6.97      4.24 o 
  -5   1   7       33.20       44.73      6.73 o 
  -4   1   7       73.39       69.01      4.99 o 
  -3   1   7       34.93       30.69      3.65 o 
  -2   1   7       13.89       14.33      2.58 o 
  -1   1   7      140.48      118.57      5.06 o 
   0   1   7      185.68      202.41      6.19 o 
   1   1   7      129.43      127.92      4.96 o 
   2   1   7      157.64      172.24      4.40 o 
   3   1   7       19.96       34.50      2.38 o 
   4   1   7       32.52       38.58      2.58 o 
   5   1   7       75.93       86.84      5.01 o 
   6   1   7       69.93       70.64      5.26 o 
   7   1   7        3.43        8.42      4.63 o 
   8   1   7        3.14        3.96      3.84 o 
   9   1   7       12.32       16.67      6.14 o 
  10   1   7        7.06       13.18      6.09 o 
  -6   2   7        9.69        1.38      5.05 o 
  -5   2   7       48.17       47.65      5.02 o 
  -4   2   7        0.00       -1.08      2.28 o 
  -3   2   7        8.29        8.35      2.79 o 
  -2   2   7      112.98      107.75      9.61 o 
  -1   2   7      184.54      170.32      6.30 o 
   0   2   7        0.20        1.26      1.81 o 
   1   2   7        9.36        6.40      1.91 o 
   2   2   7       15.95       31.69      2.23 o 
   3   2   7        0.95       12.67      1.76 o 
   4   2   7       89.06      112.43      5.10 o 
   5   2   7       29.26       23.43      4.85 o 
   6   2   7      275.29      239.76     11.97 o 
   7   2   7       22.98       26.16      5.99 o 
   8   2   7        0.05       -3.76      3.76 o 
   9   2   7       29.54       41.87      7.99 o 
  10   2   7       24.98       31.32      7.49 o 
  -6   3   7        0.37        1.98      5.38 o 
  -5   3   7        1.08        1.44      2.75 o 
  -4   3   7        0.01        4.75      2.70 o 
  -3   3   7        0.24        0.11      2.19 o 
  -2   3   7       97.62       97.28      6.24 o 
  -1   3   7       49.18       44.19      3.96 o 
   0   3   7        7.63       11.05      2.51 o 
   1   3   7      309.76      345.06      8.81 o 
   2   3   7       39.95       26.29      3.00 o 
   3   3   7       20.60       19.84      3.15 o 
   4   3   7        4.77       10.33      3.77 o 
   5   3   7      163.24      170.29      9.64 o 
   6   3   7      353.99      341.55     14.61 o 
   7   3   7      102.08      109.02      9.16 o 
   8   3   7        8.87       10.13      4.98 o 
   9   3   7        7.29       -3.06      3.76 o 
  10   3   7       58.24       57.65      9.33 o 
  -6   4   7        0.27       -0.30      5.65 o 
  -5   4   7        7.34       10.19      5.92 o 
  -4   4   7        6.12        5.09      2.92 o 
  -3   4   7        2.37        1.26      2.33 o 
  -2   4   7       21.07       23.08      3.56 o 
  -1   4   7      301.83      303.08      9.21 o 
   0   4   7      382.26      394.11     10.27 o 
   1   4   7      102.49      104.47      5.41 o 
   2   4   7       25.70       42.50      3.70 o 
   3   4   7       39.48       33.70      5.08 o 
   4   4   7      368.36      357.50     13.89 o 
   5   4   7      207.34      214.24     11.22 o 
   6   4   7      151.40      144.62      9.89 o 
   7   4   7       21.92       13.61      5.13 o 
   8   4   7       44.50       36.03      6.85 o 
   9   4   7       20.10       19.76      6.93 o 
  10   4   7       13.25        6.37      6.02 o 
  -5   5   7        5.51       14.13      6.63 o 
  -4   5   7        4.10        2.01      4.75 o 
  -3   5   7       13.70        7.52      3.07 o 
  -2   5   7      120.43      111.92      6.37 o 
  -1   5   7      155.04      158.29      7.02 o 
   0   5   7        9.96       11.30      3.42 o 
   1   5   7      103.98      101.07      8.26 o 
   2   5   7      204.10      236.84     11.38 o 
   3   5   7      197.50      174.90     10.18 o 
   4   5   7       49.57       54.28      6.48 o 
   5   5   7        6.97        5.46      3.60 o 
   6   5   7       86.58       93.54      8.53 o 
   7   5   7      124.46      140.21     10.70 o 
   8   5   7       13.12       17.44      6.04 o 
   9   5   7       16.43       24.36      7.26 o 
  10   5   7        6.52        5.75      6.28 o 
  -4   6   7       12.32        6.97      5.44 o 
  -3   6   7        4.54        6.99      3.10 o 
  -2   6   7        0.38       -3.29      3.29 o 
  -1   6   7       18.45       13.16      5.02 o 
   0   6   7        4.46        1.57      4.00 o 
   1   6   7      216.24      220.02     12.10 o 
   2   6   7      105.15       82.08      7.97 o 
   3   6   7       14.98       16.93      4.89 o 
   4   6   7      324.78      292.76     13.41 o 
   5   6   7       50.11       53.99      7.07 o 
   6   6   7       21.55       15.28      5.15 o 
   7   6   7       37.41       28.74      6.57 o 
   8   6   7        0.06        3.21      5.03 o 
   9   6   7        9.02       15.95      6.01 o 
  10   6   7       16.34       19.25      7.94 o 
  -3   7   7        1.05        2.09      4.92 o 
  -2   7   7       52.29       47.44      8.22 o 
  -1   7   7       88.11       91.37      9.92 o 
   0   7   7        4.26       11.62      3.57 o 
   1   7   7       43.38       36.61      6.44 o 
   2   7   7       67.21       70.88      8.06 o 
   3   7   7        2.32       -0.68      3.37 o 
   4   7   7        1.76        3.79      4.04 o 
   5   7   7        0.83       10.85      4.82 o 
   6   7   7        0.02       -0.29      4.17 o 
   7   7   7       39.17       42.40      7.46 o 
   8   7   7       24.99       15.31      6.38 o 
   9   7   7        3.34        5.14      3.19 o 
  -2   8   7        1.48        3.83      5.22 o 
  -1   8   7       14.87       21.07      6.70 o 
   0   8   7       48.56       42.79      7.60 o 
   1   8   7       15.71       16.69      5.60 o 
   2   8   7       70.85       74.28      8.72 o 
   3   8   7       26.79       19.49      5.91 o 
   4   8   7       77.42       76.58      8.59 o 
   5   8   7       22.72       22.84      5.99 o 
   6   8   7        0.06        5.91      4.90 o 
   7   8   7        7.44        9.67      5.74 o 
   8   8   7        0.26        0.84      5.23 o 
   9   8   7        0.23        4.84      4.51 o 
  -1   9   7       10.28       21.17      7.35 o 
   0   9   7        1.05       -3.36      4.36 o 
   1   9   7       12.44       15.24      6.19 o 
   2   9   7        7.44        6.32      4.68 o 
   3   9   7       20.99       21.35      6.80 o 
   4   9   7       57.20       46.29      7.98 o 
   5   9   7       11.31        3.47      5.16 o 
   6   9   7        2.88        0.39      4.61 o 
   7   9   7        1.62        4.77      5.39 o 
   8   9   7       15.08        7.38      6.07 o 
   1  10   7        0.20       -4.61      4.61 o 
   2  10   7       10.52       13.05      6.33 o 
   3  10   7       59.57       49.69      8.88 o 
   4  10   7        2.57       -0.63      4.41 o 
   5  10   7       80.25       80.61      9.88 o 
   6  10   7       11.72       15.00      6.46 o 
  -2  -9   8        2.84        4.90      5.71 o 
  -1  -9   8       14.79        2.72      4.45 o 
   0  -9   8        0.00        5.70      4.97 o 
   1  -9   8        1.78       -4.74      4.81 o 
   2  -9   8        1.65       -5.59      5.59 o 
  -4  -8   8        4.52        4.49      5.42 o 
  -3  -8   8        3.09        4.26      5.22 o 
  -2  -8   8        3.41        3.13      4.81 o 
  -1  -8   8        0.37       -0.66      2.87 o 
   0  -8   8        9.52        7.79      4.84 o 
   1  -8   8        0.62        1.27      3.85 o 
   2  -8   8        6.67        6.10      5.93 o 
   3  -8   8       21.55       19.70      7.88 o 
   4  -8   8       10.39       12.86      7.71 o 
   5  -8   8        3.01        2.29      7.12 o 
  -5  -7   8        6.47        7.01      5.91 o 
  -4  -7   8        0.17       -0.69      4.93 o 
  -3  -7   8        0.30        3.98      4.86 o 
  -2  -7   8        7.76       16.41      6.01 o 
  -1  -7   8       35.34       32.36      4.75 o 
   0  -7   8       27.26       31.81      5.20 o 
   2  -7   8       64.70       72.86      9.90 o 
   3  -7   8       10.44       12.22      6.48 o 
   4  -7   8        7.98       13.71      6.46 o 
   5  -7   8        1.29        5.13      6.62 o 
   6  -7   8       26.22       22.69      8.48 o 
  -5  -6   8        7.81        4.15      4.68 o 
  -4  -6   8       38.26       35.33      7.68 o 
  -3  -6   8        0.93       -0.42      3.81 o 
  -2  -6   8       62.68       55.96      7.85 o 
  -1  -6   8        8.61       16.47      5.23 o 
   0  -6   8       47.27       55.03      5.37 o 
   1  -6   8       14.12       16.95      4.01 o 
   2  -6   8       19.06       26.37      6.19 o 
   3  -6   8       58.02       56.87      8.83 o 
   4  -6   8       39.38       38.06      8.16 o 
   5  -6   8       23.98       16.73      6.83 o 
   6  -6   8        0.22        1.91      5.25 o 
   7  -6   8       23.84       26.44      8.48 o 
  -6  -5   8        0.07        2.07      4.91 o 
  -5  -5   8        3.11        9.59      4.81 o 
  -4  -5   8        0.12        2.90      4.25 o 
  -3  -5   8       10.49       13.18      5.39 o 
  -2  -5   8        9.01        4.37      4.12 o 
  -1  -5   8       63.42       72.87      7.77 o 
   0  -5   8        0.63        2.23      3.29 o 
   1  -5   8       93.94      101.02      6.02 o 
   2  -5   8      129.30      122.98     10.07 o 
   3  -5   8       48.72       47.44      7.79 o 
   4  -5   8       13.98       10.70      4.97 o 
   5  -5   8       35.57       41.33      8.25 o 
   6  -5   8       14.28        9.37      5.88 o 
   7  -5   8        4.59       11.33      6.47 o 
   8  -5   8        2.23       -4.11      5.53 o 
  -6  -4   8       10.27        8.54      5.28 o 
  -5  -4   8       72.67       93.03      9.80 o 
  -4  -4   8      156.01      153.74     11.20 o 
  -3  -4   8       31.48       25.14      5.71 o 
  -2  -4   8       10.04       10.25      4.58 o 
  -1  -4   8      112.06      121.07      8.92 o 
   0  -4   8      274.54      270.36      8.93 o 
   1  -4   8       21.39       27.90      4.02 o 
   2  -4   8       33.85       31.79      3.79 o 
   3  -4   8        4.48       -0.44      3.48 o 
   4  -4   8      152.01      177.63     11.85 o 
   5  -4   8       34.41       31.92      6.86 o 
   6  -4   8        3.19        4.83      4.83 o 
   7  -4   8        0.00        3.59      4.97 o 
   8  -4   8       10.65        1.06      5.88 o 
   9  -4   8        9.08       10.97      6.94 o 
  -7  -3   8       16.91       25.23      7.58 o 
  -6  -3   8       27.80       31.45      7.51 o 
  -5  -3   8        4.28        8.81      4.43 o 
  -4  -3   8       57.97       41.34      6.87 o 
  -3  -3   8       11.76       11.93      4.51 o 
  -2  -3   8      146.74      124.12      9.25 o 
  -1  -3   8      275.98      279.08     12.77 o 
   0  -3   8        1.97       -0.31      2.04 o 
   1  -3   8      175.16      146.56      6.40 o 
   2  -3   8       66.93       74.92      4.77 o 
   3  -3   8      242.96      214.49     11.74 o 
   4  -3   8       38.86       34.49      6.40 o 
   5  -3   8       48.41       51.30      7.33 o 
   6  -3   8        0.54       -2.95      2.95 o 
   7  -3   8        0.04        1.08      2.79 o 
   8  -3   8        0.80        1.12      3.02 o 
   9  -3   8       27.08       31.56      5.55 o 
  -7  -2   8        4.38        5.93      5.10 o 
  -6  -2   8        7.05        8.41      5.35 o 
  -5  -2   8       26.13       18.07      5.84 o 
  -4  -2   8        5.85       10.31      4.61 o 
  -3  -2   8       32.76       35.13      6.25 o 
  -2  -2   8        2.65        4.61      3.97 o 
  -1  -2   8       72.34       79.38      7.49 o 
   0  -2   8      167.64      165.69      6.52 o 
   1  -2   8        5.35        8.79      2.39 o 
   2  -2   8        1.40        3.42      1.94 o 
   3  -2   8        0.53       -0.92      3.34 o 
   4  -2   8        5.40        3.74      3.54 o 
   5  -2   8        8.74        5.09      2.56 o 
   6  -2   8       25.65       24.96      3.86 o 
   7  -2   8        0.21        1.21      3.85 o 
   8  -2   8        0.39       -0.72      2.91 o 
   9  -2   8        5.34        7.86      3.95 o 
  10  -2   8        4.15       15.59      6.09 o 
  -7  -1   8        0.15       -0.77      4.77 o 
  -6  -1   8       16.21       13.07      5.58 o 
  -5  -1   8        1.34        6.24      4.26 o 
  -4  -1   8        0.21        3.42      3.89 o 
  -3  -1   8        1.03        1.07      2.94 o 
  -2  -1   8       23.16       15.90      4.46 o 
  -1  -1   8        2.97        2.35      3.14 o 
   0  -1   8        3.31       -1.63      1.63 o 
   1  -1   8       56.92       59.10      5.76 o 
   2  -1   8       35.87       29.74      3.15 o 
   3  -1   8       75.46       80.78      3.56 o 
   4  -1   8        6.69        6.17      1.77 o 
   5  -1   8       37.82       31.98      3.97 o 
   6  -1   8       38.08       36.10      4.67 o 
   7  -1   8       26.11       27.30      4.35 o 
   8  -1   8        4.45        7.82      3.44 o 
   9  -1   8        4.45        0.84      3.30 o 
  10  -1   8        2.70       -3.97      4.74 o 
  -6   0   8        0.08        2.74      4.29 o 
  -5   0   8        0.00       -3.06      3.38 o 
  -4   0   8       35.26       21.57      5.55 o 
  -3   0   8        1.50        2.05      3.29 o 
  -2   0   8        3.12        5.17      3.63 o 
  -1   0   8       34.63       31.41      5.14 o 
   0   0   8        1.74        1.39      1.59 o 
   1   0   8        6.85        4.55      1.51 o 
   2   0   8      177.03      185.82      4.94 o 
   3   0   8       15.14       15.13      2.08 o 
   4   0   8       54.72       60.10      3.25 o 
   5   0   8       56.35       67.01      4.97 o 
   6   0   8      291.99      299.46      9.85 o 
   7   0   8        5.95        4.92      2.82 o 
   8   0   8        2.80        5.16      4.16 o 
   9   0   8       10.51       11.76      5.95 o 
  10   0   8       19.26       19.83      6.86 o 
  -6   1   8        8.03        0.88      4.48 o 
  -5   1   8        1.42        0.59      3.66 o 
  -4   1   8       28.59       32.29      5.98 o 
  -3   1   8        8.65       10.63      4.08 o 
  -2   1   8        0.09        0.79      1.90 o 
  -1   1   8      106.92      100.70      6.44 o 
   0   1   8        3.50        3.34      3.13 o 
   1   1   8        7.00       10.86      2.28 o 
   2   1   8       47.68       65.23      5.75 o 
   3   1   8       10.64       11.87      3.83 o 
   4   1   8       74.20       76.56      4.70 o 
   5   1   8       80.59       78.08      5.21 o 
   6   1   8       53.28       56.51      5.16 o 
   7   1   8       98.99      116.07      6.84 o 
   8   1   8       33.32       47.85      7.61 o 
   9   1   8       30.32       43.74      8.17 o 
  10   1   8        4.55       -2.27      4.89 o 
  -5   2   8        0.56       -0.54      3.69 o 
  -4   2   8       21.84       25.84      4.13 o 
  -3   2   8        0.17       -3.28      3.63 o 
  -2   2   8        0.53        2.93      2.16 o 
  -1   2   8      330.12      315.54      9.00 o 
   0   2   8        0.66       -0.98      1.80 o 
   1   2   8      330.91      318.49      8.46 o 
   2   2   8      175.33      180.19      6.31 o 
   3   2   8      125.59      125.94      4.27 o 
   4   2   8        0.05        0.38      1.52 o 
   5   2   8      198.59      187.97      7.22 o 
   6   2   8      183.27      191.64     11.50 o 
   7   2   8       49.63       30.51      6.44 o 
   8   2   8        0.01       -0.43      4.41 o 
   9   2   8        1.39        2.75      5.01 o 
  10   2   8        6.17        6.04      5.73 o 
  -5   3   8       30.55       33.69      4.96 o 
  -4   3   8       31.14       33.00      4.58 o 
  -3   3   8        6.52        1.30      2.46 o 
  -2   3   8       19.35       20.24      4.36 o 
  -1   3   8      305.21      322.80      9.54 o 
   0   3   8      510.11      529.05     14.20 o 
   1   3   8        7.16        8.85      2.40 o 
   2   3   8        6.66        7.13      2.22 o 
   3   3   8       51.31       57.68      4.12 o 
   4   3   8      109.65      114.96      8.19 o 
   5   3   8      190.07      181.16     10.51 o 
   6   3   8      308.30      371.32     15.52 o 
   7   3   8        6.19        9.22      4.46 o 
   8   3   8      221.06      248.80     14.75 o 
   9   3   8       29.33       48.23      8.42 o 
  10   3   8       12.64       17.42      6.54 o 
  -5   4   8        0.07       -1.92      5.52 o 
  -4   4   8       16.02        7.25      3.25 o 
  -3   4   8       48.58       53.23      5.17 o 
  -2   4   8       26.61       20.50      3.69 o 
  -1   4   8       75.20       73.55      5.44 o 
   0   4   8       45.90       52.44      4.66 o 
   1   4   8        0.22       -0.46      2.02 o 
   2   4   8      462.25      481.54     11.35 o 
   3   4   8      632.42      620.72     18.72 o 
   4   4   8       44.63       33.47      5.61 o 
   5   4   8      293.94      284.85     13.14 o 
   6   4   8       10.07       10.30      4.51 o 
   7   4   8       14.08       11.41      5.06 o 
   8   4   8       19.74       15.68      5.08 o 
   9   4   8        4.77       11.48      5.69 o 
  10   4   8        0.52        2.13      5.40 o 
  -4   5   8        0.37       -2.08      4.49 o 
  -3   5   8       30.78       34.90      6.54 o 
  -2   5   8       27.91       22.33      3.99 o 
  -1   5   8       27.17       30.10      4.24 o 
   0   5   8      119.09      115.47      6.41 o 
   1   5   8        0.88        1.14      2.17 o 
   2   5   8       19.08       18.91      5.05 o 
   3   5   8        0.40        2.14      3.38 o 
   4   5   8       16.11       21.78      5.30 o 
   5   5   8        0.44        0.72      3.31 o 
   6   5   8       13.01       12.10      4.95 o 
   7   5   8       36.31       33.16      6.90 o 
   8   5   8        6.09        6.97      4.94 o 
   9   5   8        3.83        3.33      4.86 o 
  10   5   8        6.60        6.04      6.03 o 
  -4   6   8        0.56        1.28      5.07 o 
  -3   6   8       15.24        9.77      3.58 o 
  -2   6   8        9.51        8.37      3.43 o 
  -1   6   8        2.71        3.33      3.11 o 
   0   6   8       15.77       15.67      5.24 o 
   1   6   8       27.06       24.16      5.76 o 
   2   6   8        0.02       -1.41      2.95 o 
   3   6   8       35.40       31.46      6.17 o 
   4   6   8        0.04       -3.05      3.06 o 
   5   6   8       12.72       19.53      5.59 o 
   6   6   8        2.66        6.13      4.27 o 
   7   6   8       38.39       24.32      6.28 o 
   8   6   8       11.38        5.30      5.50 o 
   9   6   8        2.77       -0.60      4.90 o 
  -3   7   8       32.82       25.37      7.66 o 
  -2   7   8        1.62       -3.87      4.53 o 
  -1   7   8        2.78        5.32      5.54 o 
   0   7   8       61.77       55.11      8.18 o 
   1   7   8        4.69        4.70      3.65 o 
   2   7   8        2.38        8.46      4.17 o 
   3   7   8        7.53        7.70      4.01 o 
   4   7   8        1.55        2.81      3.73 o 
   5   7   8        4.42        5.06      4.86 o 
   6   7   8       22.10       33.72      6.81 o 
   7   7   8        8.30        3.52      4.86 o 
   8   7   8        6.18        2.14      5.39 o 
   9   7   8        5.30        3.98      6.23 o 
  -1   8   8        3.15        6.82      6.20 o 
   0   8   8        0.00        5.86      4.49 o 
   1   8   8        4.28        0.67      3.62 o 
   2   8   8        2.02        1.74      4.52 o 
   3   8   8       13.20       20.05      6.27 o 
   4   8   8        0.10       -3.31      3.31 o 
   5   8   8       18.72       16.54      6.05 o 
   6   8   8        7.11        7.54      5.17 o 
   7   8   8        0.01        4.48      5.23 o 
   8   8   8       13.38       14.90      6.67 o 
   0   9   8       18.20        8.72      5.39 o 
   1   9   8       27.10       23.23      6.74 o 
   2   9   8       14.63       17.78      6.29 o 
   3   9   8        7.18        3.99      5.48 o 
   4   9   8        1.70       -4.49      4.49 o 
   5   9   8       45.26       45.84      8.17 o 
   6   9   8       17.13       24.65      7.43 o 
   7   9   8       19.73       21.70      7.39 o 
   4  10   8      102.69      106.81     11.53 o 
  -2  -8   9        3.25        1.75      5.24 o 
  -1  -8   9       10.65        8.03      3.96 o 
   0  -8   9       34.23       37.42      8.16 o 
   1  -8   9        4.28        3.00      4.90 o 
   2  -8   9       25.87       38.29      8.61 o 
   3  -8   9       16.77       11.39      7.31 o 
   4  -8   9        0.02        8.55      7.11 o 
  -4  -7   9        2.41       -3.12      4.59 o 
  -3  -7   9        5.61        0.87      4.89 o 
  -2  -7   9       12.84        9.24      5.25 o 
  -1  -7   9       17.90       15.04      4.05 o 
   0  -7   9       92.98       91.53      7.01 o 
   1  -7   9        7.24        5.75      4.71 o 
   2  -7   9       24.57       38.69      8.34 o 
   3  -7   9       50.42       54.22      9.63 o 
   4  -7   9        9.63        4.77      6.33 o 
   5  -7   9       15.16       10.63      7.76 o 
  -5  -6   9        9.50       14.53      6.12 o 
  -4  -6   9        1.87        0.21      4.14 o 
  -3  -6   9       43.08       32.67      7.03 o 
  -2  -6   9        6.27       -0.46      4.12 o 
  -1  -6   9       22.24       19.69      5.82 o 
   0  -6   9        0.47        0.59      4.90 o 
   1  -6   9       23.31       22.22      6.12 o 
   2  -6   9       39.13       33.74      7.59 o 
   3  -6   9        0.62       -3.33      3.77 o 
   4  -6   9        1.47       -1.26      4.16 o 
   5  -6   9       11.93        0.73      5.44 o 
   6  -6   9        0.18       -1.72      5.61 o 
   7  -6   9        2.29        5.34      7.12 o 
  -5  -5   9        2.89        4.12      4.77 o 
  -4  -5   9       30.83       32.40      7.35 o 
  -3  -5   9        3.08       -0.25      4.00 o 
  -2  -5   9        1.10       -0.30      3.68 o 
  -1  -5   9       42.61       42.11      4.96 o 
   0  -5   9       36.19       41.28      4.84 o 
   1  -5   9       45.35       42.71      4.80 o 
   2  -5   9        9.43       12.29      4.99 o 
   3  -5   9       34.81       23.83      6.33 o 
   4  -5   9       24.83       17.14      5.82 o 
   5  -5   9       13.47       17.85      6.16 o 
   6  -5   9        7.40       10.28      6.27 o 
   7  -5   9        0.15       -4.99      4.99 o 
  -5  -4   9       10.90       17.04      6.11 o 
  -4  -4   9       51.39       45.01      7.62 o 
  -3  -4   9       16.88        6.91      4.46 o 
  -2  -4   9       26.43       30.06      6.32 o 
  -1  -4   9       14.76        8.31      8.92 o 
   0  -4   9       22.18       27.07      3.96 o 
   1  -4   9       99.21       97.07      6.95 o 
   2  -4   9        6.59        5.53      2.49 o 
   3  -4   9       18.48       11.83      5.04 o 
   4  -4   9       14.64       14.93      5.36 o 
   5  -4   9        4.31        4.24      4.23 o 
   6  -4   9        0.00       -0.49      3.63 o 
   7  -4   9        0.79        7.10      5.58 o 
   8  -4   9        2.45       -1.50      5.33 o 
  -6  -3   9       34.27       35.74      7.91 o 
  -5  -3   9       24.75       13.85      6.11 o 
  -4  -3   9        2.90        4.68      4.00 o 
  -3  -3   9        4.09        1.60      4.12 o 
  -2  -3   9        6.86        4.65      4.35 o 
  -1  -3   9        0.56       -1.16      2.28 o 
   0  -3   9       32.82       34.39      4.08 o 
   1  -3   9       15.57       19.14      3.30 o 
   2  -3   9       26.74       24.22      3.46 o 
   3  -3   9       89.41       86.16      8.41 o 
   4  -3   9        6.39        7.40      4.36 o 
   5  -3   9       15.89       15.99      5.14 o 
   6  -3   9        1.44        0.21      3.57 o 
   7  -3   9        4.08        5.23      3.98 o 
   8  -3   9       14.93       25.17      7.62 o 
   9  -3   9       21.52       21.50      8.05 o 
  -6  -2   9        7.87        7.10      5.09 o 
  -5  -2   9       12.74       12.03      5.45 o 
  -4  -2   9        7.55        7.17      4.86 o 
  -3  -2   9        0.02       -1.79      3.46 o 
  -2  -2   9       16.69       18.10      5.12 o 
  -1  -2   9       20.36       24.65      5.23 o 
   0  -2   9       35.82       40.19      6.04 o 
   1  -2   9        7.74        7.34      2.53 o 
   2  -2   9      149.01      150.40      6.43 o 
   3  -2   9      207.77      219.52      8.12 o 
   4  -2   9       64.05       63.27      7.53 o 
   5  -2   9       13.82       14.81      5.19 o 
   6  -2   9       63.80       49.12      7.38 o 
   7  -2   9       10.94       22.12      4.06 o 
   8  -2   9       23.45       34.37      6.53 o 
   9  -2   9       11.31        4.68      3.97 o 
  -6  -1   9        0.58        2.97      4.73 o 
  -5  -1   9        9.33       10.96      5.35 o 
  -4  -1   9        0.11       -1.44      3.29 o 
  -3  -1   9       18.29       29.30      6.13 o 
  -2  -1   9        8.85        8.29      4.03 o 
  -1  -1   9       13.47       15.74      4.73 o 
   0  -1   9      234.69      247.71     11.81 o 
   1  -1   9      124.41      117.57      5.57 o 
   2  -1   9      150.83      156.98     11.87 o 
   3  -1   9        0.16       -0.67      1.84 o 
   4  -1   9       70.47       68.95      5.66 o 
   5  -1   9      239.31      216.06     13.40 o 
   6  -1   9      171.13      161.87      8.42 o 
   7  -1   9       29.06       33.92      4.71 o 
   8  -1   9       17.53       15.70      4.09 o 
   9  -1   9        7.54       15.72      4.24 o 
  10  -1   9       10.03       32.25      7.73 o 
  -6   0   9       10.72       20.96      6.63 o 
  -5   0   9       11.14       11.31      5.49 o 
  -4   0   9        2.09        7.82      4.46 o 
  -3   0   9        1.41       -0.57      3.41 o 
  -2   0   9       17.72       14.68      4.61 o 
  -1   0   9      367.14      356.10     14.82 o 
   0   0   9       33.41       30.62      5.50 o 
   1   0   9        1.76       -1.63      2.38 o 
   2   0   9       76.58       80.35      4.74 o 
   3   0   9        1.41        2.93      1.67 o 
   4   0   9      216.80      208.32      6.40 o 
   5   0   9       21.57       26.98      3.82 o 
   6   0   9       17.82       19.39      4.99 o 
   7   0   9       43.00       47.07      5.28 o 
   8   0   9        7.90        6.64      3.56 o 
   9   0   9        6.03        5.12      5.51 o 
  10   0   9        4.28        5.72      5.43 o 
  -6   1   9        9.84       12.47      6.11 o 
  -5   1   9       16.73       15.84      6.27 o 
  -4   1   9       20.52       24.53      6.07 o 
  -3   1   9       48.49       58.02      7.64 o 
  -2   1   9       53.98       59.34      7.28 o 
  -1   1   9       87.63       93.71      8.38 o 
   0   1   9       26.99       32.41      3.51 o 
   1   1   9      229.92      221.89      7.21 o 
   2   1   9        3.36        3.94      1.99 o 
   3   1   9        4.03        3.17      1.53 o 
   4   1   9       28.91       34.38      4.04 o 
   5   1   9       32.18       31.87      2.99 o 
   6   1   9       49.84       52.82     10.78 o 
   7   1   9        3.90        0.73      2.61 o 
   8   1   9        1.63        1.69      4.62 o 
   9   1   9       38.42       32.86      7.79 o 
  10   1   9        0.47        4.45      5.50 o 
  -5   2   9       56.41       83.33      9.47 o 
  -4   2   9        0.47        3.32      4.12 o 
  -3   2   9       21.57       19.15      5.19 o 
  -2   2   9        0.07        3.10      2.49 o 
  -1   2   9       23.15       16.03      2.64 o 
   0   2   9      140.73      157.17      6.67 o 
   1   2   9      164.10      150.15      6.33 o 
   2   2   9        0.11        0.95      1.84 o 
   3   2   9      354.47      381.04      9.75 o 
   4   2   9      383.17      369.51      7.70 o 
   5   2   9        0.21       -0.32      2.30 o 
   6   2   9       95.03      103.03      9.25 o 
   7   2   9        5.88        6.13      4.39 o 
   8   2   9        0.16       -2.29      4.54 o 
   9   2   9        1.20       -2.59      4.68 o 
  10   2   9        7.07        9.58      5.96 o 
  -5   3   9        0.76        3.62      4.42 o 
  -4   3   9        2.89        0.01      3.53 o 
  -3   3   9       20.90       20.81      6.09 o 
  -2   3   9      199.51      203.30      8.35 o 
  -1   3   9       65.70       70.24      5.35 o 
   0   3   9      553.76      562.72     12.91 o 
   1   3   9      111.29      113.55      5.98 o 
   2   3   9        4.77        6.95      2.69 o 
   3   3   9       25.16       24.76      3.42 o 
   4   3   9       16.99       15.31      4.62 o 
   5   3   9        9.79        6.39      4.16 o 
   6   3   9        1.82       -1.40      3.69 o 
   7   3   9      229.25      218.66     13.15 o 
   8   3   9       49.54       48.10      8.01 o 
   9   3   9       41.65       41.11      8.38 o 
  10   3   9        6.82        9.26      6.50 o 
  -4   4   9        8.13       11.92      4.31 o 
  -3   4   9        1.53        0.96      2.74 o 
  -2   4   9       20.42       24.92      4.27 o 
  -1   4   9       12.54        8.45      6.15 o 
   0   4   9        8.31        7.08      2.81 o 
   1   4   9       39.31       31.27      4.11 o 
   2   4   9      204.67      212.80      8.11 o 
   3   4   9        2.52        3.11      2.43 o 
   4   4   9      163.34      163.94     10.40 o 
   5   4   9       11.53        9.28      4.00 o 
   6   4   9      103.44       95.36      8.73 o 
   7   4   9        7.04        0.35      4.39 o 
   8   4   9      123.12      115.32     10.64 o 
   9   4   9       13.16       13.76      6.40 o 
  10   4   9        2.48       -0.79      5.31 o 
  -4   5   9        2.23       -2.39      5.43 o 
  -3   5   9        1.22       -3.19      3.81 o 
  -2   5   9       11.59       10.61      3.66 o 
  -1   5   9        0.09       -1.65      2.44 o 
   0   5   9        7.91        9.89      3.12 o 
   1   5   9        9.25        3.65      2.37 o 
   2   5   9        5.46        3.76      3.94 o 
   3   5   9       69.64       65.38      7.68 o 
   4   5   9        8.37        4.08      3.75 o 
   5   5   9       34.03       35.58      6.38 o 
   6   5   9        6.91        9.53      4.95 o 
   7   5   9       90.45      105.47     10.20 o 
   8   5   9       60.34       49.52      8.46 o 
   9   5   9        5.97        5.78      4.85 o 
  -3   6   9        4.31        6.31      3.63 o 
  -2   6   9        0.35        3.18      3.21 o 
  -1   6   9       11.12        6.61      3.46 o 
   0   6   9        5.66        7.56      4.37 o 
   1   6   9       65.00       64.00      8.31 o 
   2   6   9       24.09       18.05      5.86 o 
   3   6   9       19.57       26.05      6.23 o 
   4   6   9      128.03      155.23     10.91 o 
   5   6   9       81.38       86.53      9.28 o 
   6   6   9       24.72       21.82      5.91 o 
   7   6   9        1.35       -1.93      4.58 o 
   8   6   9        0.91       -2.84      4.31 o 
   9   6   9        3.55        5.84      5.83 o 
  -2   7   9        2.66       12.69      6.50 o 
  -1   7   9        6.53        3.50      4.00 o 
   0   7   9       22.96       26.60      6.81 o 
   1   7   9        2.04        0.99      4.15 o 
   2   7   9       25.65       32.20      7.09 o 
   3   7   9       35.73       47.62      7.94 o 
   4   7   9        8.88        6.30      4.81 o 
   5   7   9       20.35       18.33      6.06 o 
   6   7   9        3.38        2.63      3.92 o 
   7   7   9       10.21       13.29      6.09 o 
   8   7   9       20.74       26.09      7.50 o 
   0   8   9        9.70       13.80      5.70 o 
   1   8   9        8.50       10.95      5.43 o 
   2   8   9        1.11        1.15      4.47 o 
   3   8   9        8.98       11.25      5.22 o 
   4   8   9        7.33        6.07      4.79 o 
   5   8   9       41.21       41.90      8.18 o 
   6   8   9        0.19        0.34      4.23 o 
   7   8   9       10.00        8.84      6.03 o 
   2   9   9        0.05       -0.60      4.15 o 
   3   9   9        4.45        6.36      5.82 o 
   4   9   9      128.44      143.22     12.80 o 
   5   9   9        3.40        3.85      5.16 o 
   6   9   9       26.81       18.00      6.94 o 
   0  -8  10        0.95       -0.55      4.95 o 
   1  -8  10        0.09       -4.23      4.23 o 
   2  -8  10        1.21        3.42      6.14 o 
  -2  -7  10        7.69        8.31      3.59 o 
  -1  -7  10        6.33        7.64      3.70 o 
   0  -7  10        0.65       -2.74      2.99 o 
   1  -7  10        0.52        2.87      4.83 o 
   2  -7  10        7.29        9.33      5.60 o 
   3  -7  10        0.79       -1.12      4.77 o 
   4  -7  10        6.79       -1.33      5.05 o 
  -3  -6  10        0.87       -2.90      4.66 o 
  -2  -6  10        7.61        3.51      4.25 o 
  -1  -6  10        2.90        1.42      3.57 o 
   0  -6  10        1.13        0.59      2.83 o 
   1  -6  10        1.92       -1.78      3.57 o 
   2  -6  10        1.61        1.57      4.89 o 
   3  -6  10        0.59        4.93      5.63 o 
   4  -6  10        1.20        1.69      4.78 o 
   5  -6  10        9.05        5.41      5.22 o 
   6  -6  10        5.32        3.30      5.47 o 
  -4  -5  10       10.49       10.52      5.35 o 
  -3  -5  10        2.85        7.42      5.13 o 
  -2  -5  10       10.76        7.79      3.26 o 
  -1  -5  10        2.49        1.35      2.78 o 
   0  -5  10       32.91       19.77      4.08 o 
   1  -5  10        0.07       -0.08      2.74 o 
   2  -5  10       99.35       85.95     10.16 o 
   3  -5  10        8.53        9.05      5.35 o 
   4  -5  10       13.54       18.51      6.46 o 
   5  -5  10       20.06       34.08      7.82 o 
   6  -5  10        1.17        8.10      5.70 o 
   7  -5  10        1.67       -2.05      4.59 o 
  -4  -4  10        0.40       -2.17      3.99 o 
  -3  -4  10        5.51        5.50      5.19 o 
  -2  -4  10        0.00       -1.60      4.26 o 
  -1  -4  10        1.71        1.57      2.67 o 
   0  -4  10       27.89       35.37      4.63 o 
   1  -4  10       19.23       23.95      4.01 o 
   2  -4  10       14.13       11.14      3.21 o 
   3  -4  10       17.74       16.09      5.48 o 
   4  -4  10       67.70       81.43      9.96 o 
   5  -4  10       32.12       24.60      6.92 o 
   6  -4  10        2.06       -3.65      3.65 o 
   7  -4  10        6.84        1.93      5.10 o 
   8  -4  10        1.00       -3.26      4.77 o 
  -5  -3  10       37.80       30.07      7.53 o 
  -4  -3  10        6.72        3.50      4.45 o 
  -3  -3  10       10.28       11.46      5.47 o 
  -2  -3  10       21.03       19.89      5.93 o 
  -1  -3  10       46.91       38.42      6.77 o 
   0  -3  10        4.73        8.97      3.53 o 
   1  -3  10      169.17      175.68      7.67 o 
   2  -3  10        0.64        0.66      2.36 o 
   3  -3  10        2.76        7.98      4.16 o 
   4  -3  10      136.95      131.06     10.64 o 
   5  -3  10        0.45        4.44      4.24 o 
   6  -3  10       62.51       61.73      8.92 o 
   7  -3  10       26.36       32.14      7.44 o 
   8  -3  10       10.56        5.65      5.48 o 
  -5  -2  10       28.53       34.76      7.81 o 
  -4  -2  10       11.84       13.12      5.29 o 
  -3  -2  10       14.81       22.45      5.91 o 
  -2  -2  10        1.06       -3.74      3.74 o 
  -1  -2  10       18.61       13.75      5.06 o 
   0  -2  10      104.05      100.41      8.77 o 
   1  -2  10      222.09      211.17      8.00 o 
   2  -2  10      102.34      105.54      5.92 o 
   3  -2  10        2.06        3.09      2.33 o 
   4  -2  10      108.72      113.25      9.31 o 
   5  -2  10      115.05      103.42      9.74 o 
   6  -2  10        8.48        7.55      4.51 o 
   7  -2  10        0.38       -0.70      3.87 o 
   8  -2  10        3.57       13.17      5.67 o 
   9  -2  10        1.28       -3.79      3.79 o 
  -5  -1  10        7.85       16.92      5.96 o 
  -4  -1  10        0.00       -2.46      3.71 o 
  -3  -1  10        0.92        0.32      3.69 o 
  -2  -1  10       86.97       80.09      8.68 o 
  -1  -1  10      159.48      160.04     10.79 o 
   0  -1  10       33.62       24.18      5.45 o 
   1  -1  10        0.08        0.45      3.04 o 
   2  -1  10      113.18       98.33     22.75 o 
   3  -1  10       15.26       14.51      4.36 o 
   4  -1  10       93.05      101.65      8.67 o 
   5  -1  10        4.90        3.32      3.85 o 
   6  -1  10        7.59       10.52      4.81 o 
   7  -1  10       37.96       42.58      7.63 o 
   8  -1  10       15.92        7.51      4.13 o 
   9  -1  10        0.71        1.03      3.34 o 
  -5   0  10        0.56        3.21      4.61 o 
  -4   0  10       10.04       10.09      5.31 o 
  -3   0  10       18.07       23.76      6.14 o 
  -2   0  10        3.47        7.81      4.12 o 
  -1   0  10        0.08        0.72      3.51 o 
   0   0  10        7.87        4.07      3.70 o 
   1   0  10      119.04      125.98      9.24 o 
   2   0  10        3.33        3.55      3.38 o 
   3   0  10        0.63        0.71      1.75 o 
   4   0  10        0.18        1.14      1.95 o 
   5   0  10       31.73       18.82      9.97 o 
   6   0  10        0.27       -1.42      2.37 o 
   7   0  10       14.87       22.34      5.47 o 
   8   0  10       13.28       16.84      4.31 o 
   9   0  10        0.39        0.37      5.12 o 
  10   0  10        0.07        1.54      5.02 o 
  -5   1  10        1.34        4.68      4.95 o 
  -4   1  10       10.61       18.86      6.01 o 
  -3   1  10       13.54       23.33      6.00 o 
  -2   1  10       25.22       23.58      5.94 o 
  -1   1  10        0.99       -0.32      3.13 o 
   0   1  10       19.73       24.24      5.39 o 
   1   1  10        5.75        5.72      3.75 o 
   2   1  10       33.17       34.53      5.62 o 
   3   1  10        6.31        4.77      2.25 o 
   4   1  10        7.32        4.00      2.32 o 
   5   1  10        0.07        1.78      1.74 o 
   6   1  10        0.13       -0.45      2.39 o 
   7   1  10        2.14        2.02      3.03 o 
   8   1  10        4.10       10.53      5.71 o 
   9   1  10        6.73       17.68      6.81 o 
  10   1  10        6.17       13.20      7.00 o 
  -4   2  10       41.85       38.22      7.48 o 
  -3   2  10        4.93        5.83      4.55 o 
  -2   2  10        1.29        5.96      3.88 o 
  -1   2  10       13.87       12.76      4.80 o 
   0   2  10       19.99       29.10      5.84 o 
   1   2  10      135.95       78.57      6.90 o 
   2   2  10      123.30      136.38      6.28 o 
   3   2  10      128.25      133.93      6.47 o 
   4   2  10       33.97       34.32      3.91 o 
   5   2  10      105.19      120.73     10.05 o 
   6   2  10      163.40      168.12     11.51 o 
   7   2  10       31.48       23.37      6.25 o 
   8   2  10        0.23        0.44      4.73 o 
   9   2  10        6.22        5.84      5.88 o 
  10   2  10        6.17       13.48      7.07 o 
  -4   3  10        3.11        4.18      4.50 o 
  -3   3  10       56.61       51.78      8.09 o 
  -2   3  10        4.06        7.59      4.36 o 
  -1   3  10      192.62      183.84      7.97 o 
   0   3  10       37.78       39.88      4.41 o 
   1   3  10       94.75       92.45      5.93 o 
   2   3  10       37.03       32.73      4.17 o 
   3   3  10       36.80       29.20      4.75 o 
   4   3  10      169.00      176.72      7.33 o 
   5   3  10       36.10       32.23      6.07 o 
   6   3  10       43.17       39.66      6.98 o 
   7   3  10       22.81       21.83      6.32 o 
   8   3  10        6.08        8.80      5.32 o 
   9   3  10        3.97        0.96      5.28 o 
  10   3  10        8.69       10.05      6.74 o 
  -4   4  10        3.96        6.85      5.46 o 
  -3   4  10        0.79       -0.66      3.23 o 
  -2   4  10        7.35        4.92      5.41 o 
  -1   4  10       98.24       87.36     10.74 o 
   0   4  10        2.45        3.07      2.65 o 
   1   4  10      105.16      105.58      6.71 o 
   2   4  10        9.92       11.69      3.22 o 
   3   4  10       43.29       42.75      4.56 o 
   4   4  10       13.57       11.67      5.02 o 
   5   4  10        2.66        2.98      3.50 o 
   6   4  10        1.73        3.16      4.33 o 
   7   4  10       49.94       46.37      7.71 o 
   8   4  10       92.01       82.99     10.03 o 
   9   4  10        0.37       -4.76      4.80 o 
  -3   5  10        0.32       -2.61      3.13 o 
  -2   5  10        2.66        2.50      3.20 o 
  -1   5  10       14.54       13.41      5.59 o 
   0   5  10      142.98      159.10      8.16 o 
   1   5  10       76.85       76.47      6.07 o 
   2   5  10        3.93       -0.20      2.37 o 
   3   5  10        6.64       10.94      4.82 o 
   4   5  10      105.89      108.92      9.66 o 
   5   5  10       75.77       82.81      8.86 o 
   6   5  10       53.22       64.74      8.32 o 
   7   5  10        3.37        5.59      4.86 o 
   8   5  10        1.41       -1.91      4.32 o 
   9   5  10       18.80       24.66      6.59 o 
  -2   6  10       12.30        6.77     11.99 o 
  -1   6  10        3.78        4.06      4.58 o 
   0   6  10        0.15       -0.98      2.59 o 
   1   6  10       10.30       17.45      6.16 o 
   2   6  10        8.75        9.68      5.16 o 
   3   6  10      118.49      133.90     11.29 o 
   4   6  10       68.42       64.84      8.40 o 
   5   6  10        1.75       -0.16      3.83 o 
   6   6  10       67.51       74.95      9.04 o 
   7   6  10       14.81       12.98      6.09 o 
   8   6  10        0.37        1.13      4.65 o 
  -1   7  10        0.36        7.71      5.38 o 
   0   7  10        1.00        2.26      4.98 o 
   1   7  10        9.51       -0.06      4.76 o 
   2   7  10        0.93       -2.32      4.37 o 
   3   7  10        1.28        4.90      4.66 o 
   4   7  10       10.31        0.59      4.52 o 
   5   7  10        8.60        6.89      5.48 o 
   6   7  10        0.70       -0.23      4.49 o 
   7   7  10        2.55        2.03      4.56 o 
   8   7  10        1.70        4.23      5.41 o 
   1   8  10        4.34        8.07      5.92 o 
   2   8  10       15.50       15.22      6.20 o 
   3   8  10        0.91        4.26      4.98 o 
   4   8  10        2.98        5.61      5.07 o 
   5   8  10        0.13        2.54      4.93 o 
   6   8  10        1.15       -2.24      3.97 o 
   0  -7  11        5.90        4.13      4.87 o 
   1  -7  11        7.29        6.94      6.02 o 
   2  -7  11        2.27        4.10      6.18 o 
  -2  -6  11       19.71       13.72      4.34 o 
  -1  -6  11        0.63        0.26      3.43 o 
   0  -6  11        8.51        3.31      7.52 o 
   1  -6  11        3.70        4.39      5.10 o 
   2  -6  11       50.37       44.78      8.83 o 
   3  -6  11        7.51        6.05      6.34 o 
   4  -6  11        3.72        8.20      6.03 o 
   5  -6  11        0.51        2.43      4.98 o 
  -3  -5  11        3.05        0.56      5.05 o 
  -2  -5  11        0.00        3.73      5.45 o 
  -1  -5  11        0.48        2.13      4.62 o 
   0  -5  11       44.07       52.52      5.85 o 
   1  -5  11       35.41       32.59      5.13 o 
   2  -5  11        1.06       -2.16      4.36 o 
   3  -5  11       10.93       17.51      6.43 o 
   4  -5  11       39.67       41.74      8.82 o 
   5  -5  11       23.20       18.77      7.54 o 
   6  -5  11        1.02       -1.91      5.11 o 
  -3  -4  11        3.76        4.30      5.35 o 
  -2  -4  11        3.65        4.34      4.91 o 
  -1  -4  11       43.91       43.77      7.74 o 
   0  -4  11        2.67        6.07      4.85 o 
   1  -4  11       38.26       43.26      8.13 o 
   2  -4  11        0.63        3.34      4.62 o 
   3  -4  11        1.31        2.39      4.01 o 
   4  -4  11       17.88       27.06      7.15 o 
   5  -4  11        0.92        4.29      4.80 o 
   6  -4  11       23.44       20.26      6.76 o 
   7  -4  11        3.50       -1.48      4.98 o 
  -4  -3  11       20.31       20.27      6.59 o 
  -3  -3  11       18.60       17.26      6.40 o 
  -2  -3  11        4.06        4.73      5.07 o 
  -1  -3  11        1.51        8.45      4.98 o 
   0  -3  11       83.08       92.65      9.29 o 
   1  -3  11        7.05       15.21      3.69 o 
   2  -3  11        4.09        4.70      2.98 o 
   3  -3  11        4.12        3.33      4.29 o 
   4  -3  11        3.89        8.06      4.85 o 
   5  -3  11        1.50        6.46      4.88 o 
   6  -3  11       14.05        9.16      5.36 o 
   7  -3  11        0.47        6.53      5.20 o 
   8  -3  11        2.89        4.34      4.95 o 
  -4  -2  11       34.00       30.49      7.59 o 
  -3  -2  11        1.29        4.00      4.67 o 
  -2  -2  11       17.04       21.46      6.58 o 
  -1  -2  11       18.33       23.79      6.18 o 
   0  -2  11        4.34        4.70      4.35 o 
   1  -2  11        3.05       -0.40      3.46 o 
   2  -2  11       19.56       16.60      3.59 o 
   3  -2  11      212.23      212.35      8.34 o 
   4  -2  11       11.98       11.76      4.61 o 
   5  -2  11       14.28       13.11      5.22 o 
   6  -2  11        3.28        2.06      4.46 o 
   7  -2  11        0.04       -1.66      4.12 o 
   8  -2  11        1.11       -0.91      4.63 o 
  -4  -1  11        0.21        0.79      4.29 o 
  -3  -1  11       16.05       17.40      5.95 o 
  -2  -1  11        7.20        2.03      4.04 o 
  -1  -1  11       19.90       13.20      5.34 o 
   0  -1  11       81.30       79.48      8.76 o 
   1  -1  11        0.03        0.10      3.44 o 
   2  -1  11        3.10        2.31      3.50 o 
   3  -1  11        5.12       -0.51      3.59 o 
   4  -1  11        9.08        2.42      3.72 o 
   5  -1  11       23.03       16.94      5.29 o 
   6  -1  11        1.68       -0.55      3.75 o 
   7  -1  11       11.04       14.70      6.12 o 
   8  -1  11        1.98        2.73      4.61 o 
   9  -1  11        1.40        3.69      5.30 o 
  -4   0  11        5.03        3.42      5.10 o 
  -3   0  11        2.17        7.88      4.88 o 
  -2   0  11        6.79        4.54      4.38 o 
  -1   0  11       48.13       55.48      7.93 o 
   0   0  11        3.07        4.38      3.94 o 
   1   0  11       14.08       13.04      4.70 o 
   2   0  11       36.70       36.33      6.12 o 
   3   0  11        0.83        3.66      3.47 o 
   4   0  11       14.44       11.97      3.14 o 
   5   0  11      102.88      102.16      9.31 o 
   6   0  11        6.64        6.46      4.57 o 
   7   0  11       28.98       33.37      7.20 o 
   8   0  11       65.86       65.99      6.66 o 
   9   0  11        6.01       17.05      6.96 o 
  -4   1  11        3.73        5.64      5.36 o 
  -3   1  11        3.27        5.96      4.86 o 
  -2   1  11       12.94       18.24      5.94 o 
  -1   1  11        0.03        0.53      3.46 o 
   0   1  11        1.48       -1.74      2.94 o 
   1   1  11       41.10       47.03      7.07 o 
   2   1  11      115.71      120.87      9.33 o 
   3   1  11        2.74        2.89      2.92 o 
   4   1  11        0.01       -1.97      2.77 o 
   5   1  11       38.00       45.07      3.81 o 
   6   1  11      113.75      122.12      7.01 o 
   7   1  11        3.29        6.87      3.55 o 
   8   1  11       11.63       21.93      7.03 o 
   9   1  11        0.24        0.42      5.51 o 
  -4   2  11       11.87       25.09      7.56 o 
  -3   2  11        9.67       23.30      6.30 o 
  -2   2  11        2.21        4.12      4.39 o 
  -1   2  11        8.27        4.97      4.12 o 
   0   2  11       35.34       41.85      7.14 o 
   1   2  11       77.18       80.27      8.54 o 
   2   2  11       45.08       33.19      6.11 o 
   3   2  11        3.31        1.76      2.41 o 
   4   2  11        0.04        2.23      2.56 o 
   5   2  11       42.94       51.99      4.72 o 
   6   2  11        0.10        1.41      4.46 o 
   7   2  11       23.18       22.63      5.94 o 
   8   2  11        7.17        8.89      5.87 o 
   9   2  11        5.81       11.94      6.75 o 
  -3   3  11        9.50        7.91      5.21 o 
  -2   3  11        0.01        2.73      4.00 o 
  -1   3  11       14.45       17.82      5.24 o 
   0   3  11       11.56       13.94      4.85 o 
   1   3  11        2.72       -0.35      3.13 o 
   2   3  11       27.12       34.19      4.46 o 
   3   3  11      116.23      119.28      6.61 o 
   4   3  11       10.23       13.98      6.54 o 
   5   3  11       25.93       25.09      6.16 o 
   6   3  11       23.14       31.08      6.91 o 
   7   3  11        0.17        2.61      4.93 o 
   8   3  11       19.80       21.25      6.59 o 
   9   3  11        8.33        8.50      6.10 o 
  -3   4  11       10.52       13.74      6.06 o 
  -2   4  11        6.45        9.06      5.44 o 
  -1   4  11       36.70       30.94      4.86 o 
   0   4  11      108.64      115.81      7.27 o 
   1   4  11        0.55        0.14      2.95 o 
   2   4  11        4.19        0.85      2.70 o 
   3   4  11        1.56        0.57      2.58 o 
   4   4  11      114.77      100.78      9.54 o 
   5   4  11       60.35       67.39      8.17 o 
   6   4  11        2.06        5.80      4.90 o 
   7   4  11        5.24        1.81      4.63 o 
   8   4  11        0.79        2.96      5.17 o 
   9   4  11       28.14       27.42      7.49 o 
  -2   5  11        5.22        4.42      3.56 o 
  -1   5  11       30.12       31.44      8.92 o 
   0   5  11        4.26        0.22      2.94 o 
   1   5  11        0.94        1.56      2.82 o 
   2   5  11       63.20       72.26      9.00 o 
   3   5  11       39.46       37.67      7.07 o 
   4   5  11        7.64        7.02      4.57 o 
   5   5  11        0.12       -0.26      4.15 o 
   6   5  11       27.41       18.21      6.17 o 
   7   5  11       36.54       35.64      7.63 o 
   8   5  11        1.36        4.73      5.29 o 
  -1   6  11        5.10        6.50      4.28 o 
   0   6  11        0.29       -0.91      8.04 o 
   1   6  11        0.83        6.54      5.12 o 
   2   6  11       14.24        9.26      5.36 o 
   3   6  11        0.10        5.20      4.84 o 
   4   6  11        1.22        0.96      4.35 o 
   5   6  11       12.55        6.42      5.33 o 
   6   6  11        2.16        4.32      5.12 o 
   7   6  11        4.55        5.30      5.39 o 
   8   6  11        0.13        2.43      5.21 o 
   1   7  11        0.34       10.39      5.76 o 
   2   7  11        6.36        5.27      5.42 o 
   3   7  11        3.20        5.36      5.56 o 
   4   7  11        0.25       -0.92      4.78 o 
   5   7  11        0.98        3.41      5.57 o 
   6   7  11        0.06       -4.33      4.33 o 
   7   7  11       12.74       13.62      6.42 o 
   1  -6  12        0.64        0.42      5.27 o 
   2  -6  12        0.14        0.57      5.18 o 
   3  -6  12        6.46       18.91      6.96 o 
  -1  -5  12       24.48       40.02      8.33 o 
   0  -5  12        0.66        5.02      4.84 o 
   1  -5  12        7.38        2.27      5.45 o 
   2  -5  12        3.33        3.16      5.28 o 
   3  -5  12        0.73        0.95      4.87 o 
   4  -5  12        5.32        6.29      5.62 o 
   5  -5  12        3.35       -1.16      5.12 o 
  -2  -4  12        0.60        0.29      4.92 o 
  -1  -4  12        3.37        0.94      4.93 o 
   0  -4  12       18.73       14.73      6.05 o 
   1  -4  12        3.40        5.51      4.53 o 
   2  -4  12        1.83       -0.68      4.46 o 
   3  -4  12        0.34        1.47      4.19 o 
   4  -4  12        4.25        5.16      5.37 o 
   5  -4  12        3.35        6.97      5.11 o 
   6  -4  12        0.99        0.18      4.81 o 
  -2  -3  12        9.95       14.24      6.17 o 
  -1  -3  12        3.49        4.47      4.89 o 
   0  -3  12        6.37        5.62      4.92 o 
   1  -3  12        0.22        1.40      4.12 o 
   2  -3  12        4.22        6.17      3.93 o 
   3  -3  12       42.20       38.79      7.73 o 
   4  -3  12        5.20        2.91      5.14 o 
   5  -3  12        4.24        4.35      4.82 o 
   6  -3  12       13.59       12.37      5.91 o 
   7  -3  12        5.88       14.42      6.22 o 
  -3  -2  12        4.37        4.34      5.35 o 
  -2  -2  12        3.42        2.11      4.98 o 
  -1  -2  12        0.23       -0.39      4.25 o 
   0  -2  12        0.29       -3.35      3.73 o 
   1  -2  12       26.93       29.00      6.49 o 
   2  -2  12       26.65       16.91      5.32 o 
   3  -2  12        0.03        0.24      2.73 o 
   4  -2  12        4.17        0.22      3.77 o 
   5  -2  12        0.17       -4.05      4.05 o 
   6  -2  12       36.63       46.24      8.42 o 
   7  -2  12        2.56       -1.18      4.51 o 
   8  -2  12        7.13        8.25      5.81 o 
  -3  -1  12        3.80       10.75      5.39 o 
  -2  -1  12        1.52        0.71      4.69 o 
  -1  -1  12        0.02        1.75      4.54 o 
   0  -1  12       10.23        7.63      4.61 o 
   1  -1  12       38.94       55.51      7.89 o 
   2  -1  12        2.18        2.68      4.01 o 
   3  -1  12      152.03      154.09     10.61 o 
   4  -1  12      111.13      119.48      9.94 o 
   5  -1  12        0.26        5.30      4.48 o 
   6  -1  12       17.32       19.18      6.42 o 
   7  -1  12        4.59       12.30      5.96 o 
   8  -1  12       11.70        9.44      5.78 o 
  -3   0  12        4.45        5.93      5.01 o 
  -2   0  12       27.70       29.53      7.16 o 
  -1   0  12       15.14       17.23      5.81 o 
   0   0  12       56.72       65.20      8.62 o 
   1   0  12       82.76       76.69      8.64 o 
   2   0  12       33.83       47.30      7.26 o 
   3   0  12        1.47        0.80      3.63 o 
   4   0  12        4.29       11.33      4.42 o 
   5   0  12        7.52       10.27      4.87 o 
   6   0  12       60.05       62.64      8.78 o 
   7   0  12       42.66       53.46      8.61 o 
   8   0  12        0.15       -4.50      4.60 o 
   9   0  12        2.97        9.63      5.92 o 
  -3   1  12        2.17        1.15      4.52 o 
  -2   1  12        7.75        3.24      4.73 o 
  -1   1  12       19.44       21.46      6.15 o 
   0   1  12        4.76        0.45      3.75 o 
   1   1  12       65.55       64.40      8.31 o 
   2   1  12       12.52       18.91      5.38 o 
   3   1  12        8.87        8.93      4.56 o 
   4   1  12       19.51       30.26      6.04 o 
   6   1  12        3.31       -4.05      4.05 o 
   7   1  12        4.12        6.37      5.07 o 
   9   1  12        8.08        9.63      6.24 o 
  -2   2  12        7.22        8.07      5.23 o 
  -1   2  12        0.40        3.80      4.13 o 
   0   2  12        0.01       -2.58      3.25 o 
   1   2  12        4.40       -0.14      3.67 o 
   2   2  12       12.12       10.56      4.89 o 
   3   2  12       94.25      101.09      9.50 o 
   4   2  12        0.63        1.13      3.63 o 
   5   2  12       82.81       80.11      8.03 o 
   6   2  12        8.36        4.34      5.55 o 
   7   2  12       20.90       19.42      6.07 o 
   8   2  12        0.72        5.95      5.78 o 
   9   2  12        1.20        1.44      5.40 o 
  -2   3  12        4.88       15.21      5.84 o 
  -1   3  12        4.25       10.73      4.86 o 
   0   3  12       57.63       61.15      8.80 o 
   1   3  12        4.08       -0.08      3.69 o 
   2   3  12        1.91        0.60      3.76 o 
   3   3  12        0.00        3.88      4.35 o 
   4   3  12       16.05       12.63      3.55 o 
   5   3  12        6.02       11.91      5.30 o 
   6   3  12        0.35       -4.16      4.16 o 
   7   3  12       11.05       10.87      6.12 o 
   8   3  12        3.94        1.72      4.75 o 
   9   3  12        4.45        7.97      6.40 o 
  -1   4  12       33.40       33.42      7.40 o 
   0   4  12       16.50       11.82      5.48 o 
   1   4  12        3.66        0.92      4.30 o 
   2   4  12       14.72       18.49      4.10 o 
   3   4  12        0.10       -2.57      2.59 o 
   4   4  12        0.97       -2.37      4.12 o 
   5   4  12        0.47       -3.45      4.12 o 
   6   4  12        8.28       13.58      6.13 o 
   7   4  12        2.20       -2.39      4.69 o 
   8   4  12        0.10       -1.47      5.09 o 
  -1   5  12        6.98       12.34      5.92 o 
   0   5  12        5.38        4.31      4.62 o 
   1   5  12        1.17        0.45      2.83 o 
   2   5  12       27.59       28.32      5.05 o 
   3   5  12        2.53        0.60      4.53 o 
   4   5  12        0.66       -2.84      4.62 o 
   5   5  12        4.02        6.89      5.35 o 
   6   5  12        0.10        4.27      5.31 o 
   7   5  12       15.97       19.48      6.68 o 
   8   5  12        1.38       -3.75      5.34 o 
   0   6  12        0.43       -3.42      3.60 o 
   1   6  12        0.01       -4.62      4.62 o 
   2   6  12        0.29       -1.69      5.06 o 
   3   6  12       20.72       14.12      6.70 o 
   4   6  12       60.08       84.60     10.22 o 
   5   6  12        3.25        2.16      5.23 o 
   6   6  12       19.46        7.91      6.24 o 
   7   6  12       31.15       23.38      7.17 o 
   3   7  12        7.45        8.66      5.74 o 
   4   7  12        5.95        0.55      5.31 o 
   5   7  12        1.98        6.16      6.23 o 
   0  -4  13        9.50        6.52      5.79 o 
   1  -4  13        0.24        1.25      5.12 o 
   3  -4  13        3.93       15.77      6.96 o 
   4  -4  13       10.54        3.80      5.59 o 
   5  -4  13        0.68        4.49      5.66 o 
  -1  -3  13        4.56        3.68      5.10 o 
   0  -3  13        8.22        3.93      5.27 o 
   1  -3  13       26.16       28.78      7.32 o 
   2  -3  13        1.98        0.55      4.61 o 
   4  -3  13        0.96       -0.32      4.65 o 
   5  -3  13        0.05       -4.49      4.65 o 
   6  -3  13       19.21       29.22      7.88 o 
  -1  -2  13       25.27       25.64      7.44 o 
   0  -2  13       12.29       12.23      6.16 o 
   1  -2  13        7.59        6.82      4.95 o 
   2  -2  13        0.06       -3.72      3.72 o 
   5  -2  13        2.04        2.78      4.88 o 
   6  -2  13        0.29       -2.97      4.61 o 
   7  -2  13        2.72        7.32      5.85 o 
  -1  -1  13        6.82        6.31      5.72 o 
   0  -1  13        7.67       10.48      5.44 o 
   1  -1  13        2.68       -2.04      3.93 o 
   2  -1  13       42.74       44.29      7.40 o 
   3  -1  13       37.93       35.83      6.65 o 
   6  -1  13        1.14        6.68      5.54 o 
   7  -1  13        2.92        3.08      5.49 o 
  -1   0  13       24.05       29.03      7.73 o 
   0   0  13       12.93       12.67      5.45 o 
   1   0  13        1.17        4.00      4.60 o 
   2   0  13       14.43       23.64      6.29 o 
   3   0  13        8.48       10.04      4.81 o 
   4   0  13       31.06       39.42      6.84 o 
   7   0  13        1.30        7.79      6.00 o 
   8   0  13        1.25        0.61      4.86 o 
  -1   1  13        0.72       -4.18      4.18 o 
   0   1  13        8.76        5.99      5.01 o 
   1   1  13       16.68       25.27      6.76 o 
   2   1  13        0.21       -3.45      3.45 o 
   3   1  13        1.18        1.28      4.32 o 
   4   1  13        0.07        1.49      4.09 o 
  -1   2  13        2.90        1.34      4.79 o 
   0   2  13        1.23        4.79      4.87 o 
   1   2  13        9.76       11.18      5.39 o 
   2   2  13       25.49       26.09      6.90 o 
   3   2  13       41.96       48.60      7.84 o 
   4   2  13       27.71       36.32      7.03 o 
   5   2  13        0.14        3.03      4.14 o 
  -1   3  13        7.96        0.35      4.57 o 
   0   3  13        0.11        3.58      4.26 o 
   1   3  13        6.00        6.61      5.18 o 
   2   3  13        0.00        0.49      4.04 o 
   3   3  13       31.46       43.06      7.73 o 
   4   3  13        2.08        1.88      4.11 o 
   7   3  13        0.00       -4.00      5.01 o 
   8   3  13        1.57       10.52      5.92 o 
   0   4  13        0.03       -0.03      4.01 o 
   1   4  13        0.00       -1.92      4.46 o 
   2   4  13        1.87        9.57      5.22 o 
   3   4  13       29.15       13.03      5.45 o 
   4   4  13        6.16       10.86      3.67 o 
   5   4  13       52.94       46.94      7.95 o 
   6   4  13        1.78        3.31      4.99 o 
   7   4  13        8.67       13.59      6.33 o 
   1   5  13       13.88       12.87      5.71 o 
   2   5  13       19.24       21.80      4.61 o 
   3   5  13        4.43       13.68      6.12 o 
   4   5  13        0.22       -4.21      4.86 o 
   5   5  13        1.25       -1.96      5.11 o 
   6   5  13        3.00        1.16      5.28 o 
   7   5  13        3.64        9.63      6.31 o 
   3   6  13       27.05       14.37      7.20 o 
   4   6  13       16.78        9.35      6.67 o 
   5   6  13       30.17       17.82      7.36 o 
   1  -2  14        0.59        3.64      5.22 o 
   2  -2  14        7.07        3.31      4.77 o 
   1  -1  14        1.15        4.42      5.03 o 
   2  -1  14        3.69        5.00      4.78 o 
   3  -1  14        3.67        8.74      5.72 o 
   0   0  14        1.26       -4.37      4.37 o 
   1   0  14        5.47        4.38      5.16 o 
   2   0  14        1.42        5.92      5.05 o 
   3   0  14        0.17        1.78      4.25 o 
   1   1  14        8.06        1.85      4.74 o 
   2   1  14        3.21        7.48      4.93 o 
   3   1  14       11.15       10.21      5.68 o 
   4   1  14       32.57       52.71      8.38 o 
   1   2  14        7.21        9.48      5.77 o 
   2   2  14       18.04       13.79      6.55 o 
   3   2  14        3.51        7.27      5.29 o 
   4   2  14        0.62       -1.19      4.34 o 
   5   2  14        1.05        3.88      4.93 o 
   1   3  14        4.69       11.06      6.20 o 
   2   3  14        0.11       -0.90      4.61 o 
   3   3  14       20.34       12.73      5.54 o 
   4   3  14        4.04        1.90      4.51 o 
   2   4  14        0.09        0.82      4.78 o 
   3   4  14        1.07       -1.27      4.65 o 
   4   4  14       18.57       41.79      8.27 o 
                                                 
